# Supplementary material for: Sequence-encoded conformational biases correlate with self-assembly modes of intrinsically disordered proteins
Source: PNAS Nexus. 2026 Jul 7;5(7):pgag189. doi: 10.1093/pnasnexus/pgag189 (PMC13340928; doi:10.1093/pnasnexus/pgag189)
Supplement: pgag189_Supplementary_Data [file pgag189_supplementary_data.zip]

Archive with 2 entries (2 files):
- PNASNEXUS-PNASNEXUS-2026-00020-TR-s01.docx
- PNASNEXUS-PNASNEXUS-2026-00020-TR-s02.xlsx
