# Supplementary material for: Sequence-encoded conformational biases correlate with self-assembly modes of intrinsically disordered proteins
Source: PNAS Nexus. 2026 Jul 7;5(7):pgag189. doi: 10.1093/pnasnexus/pgag189 (PMC13340928; doi:10.1093/pnasnexus/pgag189)
Supplement: pgag189_Supplementary_Data [file pgag189_supplementary_data.zip › PNASNEXUS-PNASNEXUS-2026-00020-TR-s02.xlsx]

## Sheet: L10_Frscore
AA	Partition coefficient (Garel et al., 1973)	Dependence of partition coefficient on ionic strength (Zaslavsky et al., 1982)	Transfer energy, organic solvent/water (Nozaki-Tanford, 1971)	van der Waals parameter epsilon (Levitt, 1976)	The stability scale from the knowledge-based atom-atom potential (Zhou-Zhou, 2004)	Free energies of transfer of AcWl-X-LL peptides from bilayer interface to water (Wimley-White, 1996)	Principal component III (aromaticity) (Sneath, 1966)	Buriability (Zhou-Zhou, 2004)	Transfer free energy from oct to wat (Radzicka-Wolfenden, 1988)	Interactivity scale obtained by maximizing the mean of correlation coefficient over single-domain globular proteins (Bastolla et al., 2005)	Linker index (Bae et al., 2005)	Hydrophobicity scale from native protein structures (Casari-Sippl, 1992)	Normalized hydrophobicity scales for beta-proteins (Cid et al., 1992)	Side-chain contribution to protein stability (kJ/mol) (Takano-Yutani, 2001)	Hydration free energy (Robson-Osguthorpe, 1979)	Hydrophobic parameter pi (Fauchere-Pliska, 1983)	The relative stability scale extracted from mutation experiments (Zhou-Zhou, 2004)	Total weighted degree of the graph (obtained by adding all the weights of all the vertices) (Karkbara-Knisley, 2016)	Hydrophobicity (Jones, 1975)	Hydrophobicity index (Argos et al., 1982)	Hydrophobicity factor (Goldsack-Chalifoux, 1973)	Normalized hydrophobicity scales for alpha/beta-proteins (Cid et al., 1992)	Number of edges (size of the graph) (Karkbara-Knisley, 2016)	Normalized average hydrophobicity scales (Cid et al., 1992)	Mean area buried on transfer (Rose et al., 1985)	Propensity to be buried inside (Wertz-Scheraga, 1978)	Refractivity (McMeekin et al., 1964), Cited by Jones (1975)	Propensity of amino acids within pi-helices (Fodje-Al-Karadaghi, 2002)	Hydrophobicity coefficient in RP-HPLC, C18 with 0.1%TFA/MeCN/H2O (Wilce et al. 1995)	Hydrophobicity coefficient in RP-HPLC, C8 with 0.1%TFA/MeCN/H2O (Wilce et al. 1995)	14 A contact number (Nishikawa-Ooi, 1986)	Transfer free energy (Simon, 1976), Cited by Charton-Charton (1982)	Polarizability parameter (Charton-Charton, 1982)	Conformational preference for antiparallel beta-strands (Lifson-Sander, 1979)	Relative preference value at N4 (Richardson-Richardson, 1988)	Side chain volume (Krigbaum-Komoriya, 1979)	Information value for accessibility; average fraction 35% (Biou et al., 1988)	Amphiphilicity index (Mitaku et al., 2002)	Information value for accessibility; average fraction 23% (Biou et al., 1988)	RF rank (Zimmerman et al., 1968)	Number of vertices (order of the graph) (Karkbara-Knisley, 2016)	Radius (minimum eccentricity) (Karkbara-Knisley, 2016)	Normalized hydrophobicity scales for alpha-proteins (Cid et al., 1992)	Normalized frequency of beta-sheet (Chou-Fasman, 1978b)	Interactivity scale obtained by maximizing the mean of correlation coefficient over pairs of sequences sharing the TIM barrel fold (Bastolla et al., 2005)	Conformational preference for all beta-strands (Lifson-Sander, 1979)	Interactivity scale obtained from the contact matrix (Bastolla et al., 2005)	Average number of surrounding residues (Ponnuswamy et al., 1980)	Normalized frequency of beta-sheet from CF (Palau et al., 1981)
M	4.66251	4.64411	4.62034	4.29889	4.32339	5.09368	4.59008	4.4428	4.81181	4.37145	4.53167	4.88541	4.45803	4.15686	4.64907	4.88546	4.10386	4.02633	4.27005	4.27245	4.22638	4.62607	4.02867	4.53536	4.23857	4.85855	4.03046	4.34144	4.53233	4.12129	4.71944	4.20422	4.06196	4.42457	4.6169	4.00096	4.84387	4.4406	5.05829	4.78517	3.96801	4.13743	4.51382	4.49959	4.48027	4.5836	4.39252	4.84177	4.47271
G	4.61915	4.58171	4.52373	4.20336	4.25408	5.04503	4.51989	4.36911	4.71685	4.30544	4.42835	4.73996	4.28694	4.09123	4.40921	4.78429	4.07127	4.03728	4.16119	4.16344	4.13471	4.49241	4.03919	4.3712	4.14067	4.79126	3.98073	4.37049	4.45248	4.15995	4.55124	4.11839	4.00384	4.4515	4.49342	3.95255	4.64951	4.4406	4.87409	4.6966	3.98237	4.18253	4.34418	4.43423	4.36457	4.56027	4.30075	4.70781	4.38595
S	4.60776	4.80589	4.56177	4.2577	4.32292	5.00605	4.84216	4.4211	4.83396	4.38974	4.61915	4.86355	4.44533	4.29399	4.56101	4.75882	4.23616	4.35453	4.23306	4.23445	4.08067	4.52931	4.29648	4.51129	4.3883	4.95215	4.21316	4.62933	4.19205	4.22061	4.67701	4.25091	4.27496	4.58446	4.6771	4.17182	4.76294	4.57868	4.97346	4.69156	4.27607	4.50651	4.61391	4.46099	4.45568	4.59835	4.35348	4.68928	4.42485
S	4.52764	4.93992	4.42845	4.14176	4.19708	4.9111	5.12454	4.30148	4.77095	4.31873	4.72591	4.84631	4.31566	4.29399	4.48708	4.56635	4.12898	4.53705	4.11603	4.11607	3.87148	4.38392	4.41776	4.39338	4.3263	4.90088	4.21571	4.84663	3.90499	4.36921	4.57409	4.21989	4.2893	4.59789	4.63644	4.10795	4.64529	4.72106	4.85146	4.48342	4.41307	4.7318	4.56927	4.37124	4.36688	4.48676	4.23897	4.57089	4.3828
H	4.53393	5.20255	4.52268	4.25226	4.37821	4.87255	5.45545	4.43699	4.95698	4.48076	4.88859	4.93808	4.5606	4.64066	4.5799	4.59151	4.54258	5.08233	4.24687	4.24638	3.87148	4.44487	4.87649	4.59713	4.79256	5.20253	4.64972	5.23564	3.63758	4.39353	4.72859	4.41816	4.78996	4.89796	4.9051	4.58014	4.75848	4.86787	4.95288	4.57771	4.95146	5.3002	4.97083	4.4364	4.50012	4.64692	4.34929	4.49839	4.39905
H	4.54818	5.50157	4.61891	4.3657	4.4924	4.86282	5.8987	4.53507	5.14117	4.61039	5.17027	5.15955	4.84144	4.91738	4.89057	4.62476	4.74922	5.47277	4.38767	4.3863	3.87148	4.56092	5.179	4.85058	5.15088	5.42241	4.95801	5.52357	3.46154	4.43268	4.96622	4.6171	5.15873	5.02593	5.18933	4.86967	4.99583	5.01924	5.1676	4.62435	5.30512	5.67373	5.40222	4.50252	4.66675	4.70009	4.45874	4.55675	4.49054
H	4.56247	5.81778	4.71719	4.48216	4.60957	4.8531	6.37798	4.63532	5.3322	4.74376	5.46819	5.39096	5.13958	5.21061	5.22232	4.65825	4.96526	5.8932	4.53315	4.53084	3.87148	4.68	5.50027	5.118	5.53599	5.65159	5.28675	5.82734	3.29402	4.47218	5.21579	4.825	5.5559	5.15724	5.49003	5.17751	5.24502	5.17532	5.39162	4.67147	5.68404	6.07358	5.87105	4.56963	4.83954	4.75387	4.57095	4.61586	4.58392
H	4.56247	5.81778	4.71719	4.48216	4.60957	4.8531	6.37798	4.63532	5.3322	4.74376	5.46819	5.39096	5.13958	5.21061	5.22232	4.65825	4.96526	5.8932	4.53315	4.53084	3.87148	4.68	5.50027	5.118	5.53599	5.65159	5.28675	5.82734	3.29402	4.47218	5.21579	4.825	5.5559	5.15724	5.49003	5.17751	5.24502	5.17532	5.39162	4.67147	5.68404	6.07358	5.87105	4.56963	4.83954	4.75387	4.57095	4.61586	4.58392
H	4.56247	5.81778	4.71719	4.48216	4.60957	4.8531	6.37798	4.63532	5.3322	4.74376	5.46819	5.39096	5.13958	5.21061	5.22232	4.65825	4.96526	5.8932	4.53315	4.53084	3.87148	4.68	5.50027	5.118	5.53599	5.65159	5.28675	5.82734	3.29402	4.47218	5.21579	4.825	5.5559	5.15724	5.49003	5.17751	5.24502	5.17532	5.39162	4.67147	5.68404	6.07358	5.87105	4.56963	4.83954	4.75387	4.57095	4.61586	4.58392
H	4.56247	5.81778	4.71719	4.48216	4.60957	4.8531	6.37798	4.63532	5.3322	4.74376	5.46819	5.39096	5.13958	5.21061	5.22232	4.65825	4.96526	5.8932	4.53315	4.53084	3.87148	4.68	5.50027	5.118	5.53599	5.65159	5.28675	5.82734	3.29402	4.47218	5.21579	4.825	5.5559	5.15724	5.49003	5.17751	5.24502	5.17532	5.39162	4.67147	5.68404	6.07358	5.87105	4.56963	4.83954	4.75387	4.57095	4.61586	4.58392
H	4.56247	5.81778	4.71719	4.48216	4.60957	4.8531	6.37798	4.63532	5.3322	4.74376	5.46819	5.39096	5.13958	5.21061	5.22232	4.65825	4.96526	5.8932	4.53315	4.53084	3.87148	4.68	5.50027	5.118	5.53599	5.65159	5.28675	5.82734	3.29402	4.47218	5.21579	4.825	5.5559	5.15724	5.49003	5.17751	5.24502	5.17532	5.39162	4.67147	5.68404	6.07358	5.87105	4.56963	4.83954	4.75387	4.57095	4.61586	4.58392
H	4.56247	5.81778	4.71719	4.48216	4.60957	4.8531	6.37798	4.63532	5.3322	4.74376	5.46819	5.39096	5.13958	5.21061	5.22232	4.65825	4.96526	5.8932	4.53315	4.53084	3.87148	4.68	5.50027	5.118	5.53599	5.65159	5.28675	5.82734	3.29402	4.47218	5.21579	4.825	5.5559	5.15724	5.49003	5.17751	5.24502	5.17532	5.39162	4.67147	5.68404	6.07358	5.87105	4.56963	4.83954	4.75387	4.57095	4.61586	4.58392
H	4.56247	5.81778	4.71719	4.48216	4.60957	4.8531	6.37798	4.63532	5.3322	4.74376	5.46819	5.39096	5.13958	5.21061	5.22232	4.65825	4.96526	5.8932	4.53315	4.53084	3.87148	4.68	5.50027	5.118	5.53599	5.65159	5.28675	5.82734	3.29402	4.47218	5.21579	4.825	5.5559	5.15724	5.49003	5.17751	5.24502	5.17532	5.39162	4.67147	5.68404	6.07358	5.87105	4.56963	4.83954	4.75387	4.57095	4.61586	4.58392
H	4.56247	5.81778	4.71719	4.48216	4.60957	4.8531	6.37798	4.63532	5.3322	4.74376	5.46819	5.39096	5.13958	5.21061	5.22232	4.65825	4.96526	5.8932	4.53315	4.53084	3.87148	4.68	5.50027	5.118	5.53599	5.65159	5.28675	5.82734	3.29402	4.47218	5.21579	4.825	5.5559	5.15724	5.49003	5.17751	5.24502	5.17532	5.39162	4.67147	5.68404	6.07358	5.87105	4.56963	4.83954	4.75387	4.57095	4.61586	4.58392
H	4.54818	5.50157	4.61891	4.3657	4.4924	4.86282	5.8987	4.53507	5.14117	4.61039	5.17027	5.15955	4.84144	4.91738	4.89057	4.62476	4.74922	5.47277	4.38767	4.3863	3.87148	4.56092	5.179	4.85058	5.15088	5.42241	4.95801	5.52357	3.46154	4.43268	4.96622	4.6171	5.15873	5.02593	5.18933	4.86967	4.99583	5.01924	5.1676	4.62435	5.30512	5.67373	5.40222	4.50252	4.66675	4.70009	4.45874	4.55675	4.49054
H	4.5669	4.80165	4.52268	4.3657	4.41029	4.29147	5.34885	4.40682	4.76116	4.47921	4.87255	4.79825	4.46817	4.69949	4.65475	4.46575	4.6637	5.3301	4.35415	4.35298	3.87148	4.36625	5.10989	4.55734	4.94965	5.07069	4.87516	5.30396	3.68749	4.44971	4.67644	4.51825	4.99879	4.75502	4.93377	4.77837	4.67707	5.00142	4.76648	4.43343	5.22537	5.49963	5.01508	4.19599	4.40184	4.53809	4.34329	4.39868	4.23184
S	4.5732	4.54066	4.42845	4.3657	4.32427	4.23616	4.96378	4.29205	4.58044	4.34073	4.68139	4.63254	4.25743	4.46661	4.43031	4.32074	4.62868	5.11569	4.21815	4.21677	3.98796	4.24093	4.9696	4.3616	4.70199	4.78809	4.71759	5.33971	3.96242	4.41777	4.46402	4.31347	4.80771	4.49872	4.54758	4.67058	4.44665	4.85059	4.54394	4.33475	5.06316	5.23778	4.78307	4.20591	4.28832	4.37642	4.24667	4.23195	4.21094
E	4.69185	4.42353	4.6378	4.4879	4.56607	4.38124	4.71803	4.5353	4.70899	4.60141	4.74135	4.64901	4.38103	4.58351	4.52332	4.57243	4.853	4.9099	4.4068	4.40628	4.35646	4.43607	4.83317	4.49948	4.73517	4.84633	4.66569	5.36232	4.55044	4.78324	4.62736	4.51695	4.72702	4.55809	4.75167	4.7404	4.58929	4.7043	4.63894	4.60789	4.90599	4.9884	4.81751	4.40174	4.54178	4.5283	4.5683	4.50232	4.39056
N	4.85107	4.42353	4.93175	4.85194	4.85231	4.60213	4.75674	4.76032	4.82089	4.8171	4.80053	4.66554	4.55046	4.70792	4.62836	4.7207	5.05416	5.02579	4.67146	4.67146	4.82112	4.59289	5.00839	4.63715	4.8214	4.79342	4.81668	5.48899	5.07038	4.91213	4.6691	4.79544	4.84005	4.78204	4.54333	4.91925	4.59424	4.99785	4.59674	4.82473	5.04143	4.9884	4.88291	4.67853	4.72097	4.77343	4.82294	4.68113	4.66947
L	5.1602	4.67891	5.38706	5.38544	5.38417	4.85999	5.22364	5.21971	5.19338	5.28815	5.21488	4.97531	5.0175	5.2575	5.13164	5.04601	5.55695	5.41189	5.14464	5.14405	5.30524	4.98268	5.45064	5.08173	5.34272	5.13883	5.26759	5.76592	5.66104	5.48429	5.09477	5.27242	5.32326	4.95815	4.88949	5.41889	5.04372	4.99785	4.95783	5.21536	5.4781	5.33996	5.37703	5.00641	5.13721	4.97425	5.30331	4.90937	5.05103
Y	5.16369	5.1045	5.38706	5.38544	5.42874	5.38861	5.41727	5.26714	5.38056	5.346	5.29048	5.02551	5.2533	5.18416	5.22414	5.14711	5.52727	5.41189	5.00222	5.00221	5.44285	4.98009	5.45064	5.09231	5.3722	5.09986	5.27368	5.61999	5.71865	5.39218	5.15713	5.12162	5.38831	5.27071	5.09601	5.53237	5.12442	4.99586	5.01489	5.47265	5.4781	5.33996	5.3269	5.51156	5.28481	5.16213	5.41493	5.00069	5.41752
F	5.14942	5.1254	5.38706	5.2455	5.30768	5.50216	5.48342	5.24283	5.38295	5.31707	5.32327	5.10855	5.21723	5.04698	5.37757	5.2907	5.06203	5.03373	5.00443	5.00534	5.28388	5.05694	5.07728	5.08501	5.10498	5.0877	4.94113	5.16759	5.7131	5.4011	5.226	5.12402	5.01687	5.2297	5.22595	5.07653	5.26175	4.99586	5.15277	5.48193	5.03886	5.00561	5.1341	5.4178	5.26409	5.16834	5.39766	5.28147	5.4243
Q	5.05007	5.00945	5.03672	5.21509	4.96512	5.24293	5.47567	4.91432	5.03951	4.84737	4.68819	4.80494	4.98233	4.99807	5.17408	5.11679	4.72936	5.03373	5.09207	5.09244	5.31497	4.84252	5.07728	4.86132	4.7584	4.66486	4.78609	4.40121	5.4041	5.02905	4.78793	5.14061	4.90086	4.75174	4.64052	4.78697	4.9627	4.99586	4.88777	5.39312	4.94971	5.09458	4.87783	4.96296	4.90603	4.69488	4.95269	4.9294	4.91869
G	4.91436	4.76982	4.63782	4.93009	4.61507	4.919	5.15492	4.63739	4.7378	4.47479	4.13021	4.51938	4.71383	4.94495	4.96746	5.07239	4.44831	4.71983	5.1063	5.10658	5.27737	4.68495	4.76513	4.65206	4.38676	4.37698	4.44119	3.67749	5.26843	4.93697	4.50645	5.0869	4.59724	4.16959	4.50304	4.41483	4.8256	4.56061	4.7768	5.38659	4.58463	4.93825	4.60521	4.47648	4.65876	4.18618	4.63047	4.70776	4.3727
P	4.66298	4.54056	4.24584	4.66065	4.21545	4.58139	4.81744	4.28153	4.39022	4.05324	3.58675	4.17972	4.4598	4.76823	4.6998	4.89191	4.14342	4.52997	5.09226	5.09263	5.26978	4.43857	4.52246	4.41744	3.99383	3.94913	4.14826	3.15897	4.87783	4.49765	4.1193	5.07952	4.32383	3.7989	4.1072	4.07813	4.49215	4.56061	4.47489	5.2644	4.3027	4.78671	4.34918	4.0703	4.38238	3.81902	4.26114	4.51515	3.90143
P	4.66926	4.54056	4.24584	4.76334	4.20658	4.61428	4.86228	4.32482	4.40399	3.98817	3.34628	4.19999	4.5356	5.142	4.76491	5.08313	4.15534	4.46412	5.61015	5.61025	5.6442	4.64659	4.4578	4.62732	3.87997	3.94913	4.03676	2.8868	4.92394	4.59409	4.10427	5.61367	4.23409	3.4773	3.84573	3.89599	4.59722	4.4406	4.64472	5.47257	4.15787	4.78671	4.52531	3.80348	4.45794	3.58239	4.22877	4.55969	3.64939
P	4.66926	4.54056	4.24584	4.76334	4.20658	4.61428	4.86228	4.32482	4.40399	3.98817	3.34628	4.19999	4.5356	5.142	4.76491	5.08313	4.15534	4.46412	5.61015	5.61025	5.6442	4.64659	4.4578	4.62732	3.87997	3.94913	4.03676	2.8868	4.92394	4.59409	4.10427	5.61367	4.23409	3.4773	3.84573	3.89599	4.59722	4.4406	4.64472	5.47257	4.15787	4.78671	4.52531	3.80348	4.45794	3.58239	4.22877	4.55969	3.64939
P	4.64072	4.55578	4.31871	4.66065	4.21797	4.68911	4.68398	4.33688	4.45553	4.0647	3.60992	4.31406	4.42092	4.91503	4.64499	4.99321	4.15534	4.39414	5.1082	5.10879	5.23937	4.565	4.38914	4.4904	3.94049	3.97931	4.03818	3.16271	4.91714	4.70252	4.2021	5.20496	4.18921	3.84085	3.94076	3.94328	4.56261	4.4406	4.6091	5.28368	4.15787	4.51553	4.41105	4.1079	4.53099	3.88156	4.2883	4.59411	4.00842
G	4.63448	4.55578	4.31871	4.56019	4.22685	4.65569	4.64079	4.29346	4.4416	4.13102	3.86934	4.29325	4.34703	4.55776	4.58152	4.80537	4.14342	4.45896	4.63665	4.63743	4.89181	4.36064	4.45281	4.28673	4.05612	3.97931	4.14972	3.46089	4.87109	4.60381	4.21749	4.70971	4.27799	4.19607	4.2087	4.12763	4.45834	4.56061	4.44057	5.0827	4.3027	4.51553	4.23937	4.39607	4.45419	4.13795	4.32113	4.54923	4.28526
T	4.60615	4.57106	4.39283	4.46188	4.23829	4.7312	4.47061	4.30543	4.49359	4.21028	4.1742	4.40985	4.2371	4.35658	4.46622	4.72036	4.14342	4.38906	4.2218	4.22292	4.54096	4.28407	4.38424	4.15989	4.11939	4.00972	4.15118	3.79167	4.86436	4.71247	4.31802	4.36681	4.23264	4.63476	4.31269	4.17773	4.42478	4.56061	4.40651	4.90727	4.3027	4.2597	4.13233	4.74792	4.52718	4.48352	4.38196	4.58357	4.70684
Q	4.59995	4.57106	4.39283	4.3657	4.24722	4.69748	4.42939	4.26233	4.47954	4.27897	4.47417	4.38857	4.16629	4.03991	4.4052	4.54279	4.13153	4.4538	3.83207	3.83329	4.23973	4.09228	4.44784	3.97122	4.24028	4.00972	4.26584	4.14915	4.81881	4.61355	4.33383	3.95131	4.32235	5.06341	4.60592	4.37304	4.32365	4.68386	4.24538	4.7206	4.45257	4.2597	3.9715	5.08099	4.45045	4.77967	4.4155	4.5388	5.03192
T	4.63467	4.58379	4.39283	4.58092	4.37631	4.59312	4.47561	4.35468	4.47954	4.29039	4.12824	4.22088	4.32657	4.43692	4.41701	4.675	4.45248	4.78839	4.20306	4.20429	4.65875	4.15608	4.77491	4.09818	4.40926	3.95023	4.50725	3.83361	4.87616	4.67701	4.25486	4.34613	4.63611	4.96558	4.52112	4.66632	4.31129	4.68386	4.19719	5.04059	4.75506	4.62498	4.13442	4.94374	4.52691	4.65287	4.47177	4.43539	4.77517
Q	4.64584	4.60843	4.41061	4.46188	4.37631	4.58623	4.56575	4.44424	4.52547	4.3412	4.19108	4.3218	4.42586	4.5146	4.34819	4.68445	4.34236	4.61943	4.34241	4.34283	4.71594	4.29483	4.60975	4.24203	4.30868	4.07923	4.36661	3.81531	4.80771	4.71945	4.30433	4.39846	4.49042	4.7746	4.66721	4.51898	4.40658	4.68386	4.36294	5.05512	4.5625	4.62498	4.18193	4.75167	4.53239	4.56415	4.5512	4.48344	4.62047
P	4.61725	4.59563	4.41061	4.34594	4.23829	4.7241	4.56064	4.39397	4.53966	4.26015	4.23774	4.51529	4.33434	4.43286	4.39664	4.7299	4.04094	4.23419	4.36177	4.36207	4.5967	4.4271	4.23259	4.3059	4.02543	4.14066	4.02165	3.77357	4.79607	4.75523	4.36823	4.41939	4.09963	4.4565	4.45205	4.04582	4.52258	4.56061	4.58052	4.92141	4.12846	4.2597	4.17982	4.56346	4.53266	4.39803	4.4598	4.63323	4.55436
A	4.73704	4.68629	4.6378	4.46759	4.51848	4.87855	4.74095	4.67466	4.79295	4.58498	4.46038	4.67365	4.65644	4.68294	4.68751	4.97873	4.32519	4.30162	4.70793	4.70831	4.9229	4.70575	4.29879	4.64136	4.25229	4.48174	4.15047	4.04413	5.07732	4.98927	4.65689	4.75103	4.24165	4.44052	4.8928	4.2391	4.83147	4.56061	4.86618	5.18129	4.20282	4.43668	4.51337	4.61252	4.78506	4.46839	4.79301	4.92695	4.57265
G	4.74342	4.68629	4.6378	4.56602	4.50898	4.91357	4.78507	4.72193	4.80798	4.51137	4.16133	4.69632	4.73559	5.05002	4.75245	5.17335	4.33764	4.23909	5.18673	5.18687	5.27267	4.92629	4.23733	4.86188	4.13106	4.48174	4.03891	3.69571	5.12531	5.09625	4.6399	5.25063	4.15362	4.0646	4.58131	4.04977	4.94448	4.4406	5.05087	5.38617	4.06135	4.43668	4.69615	4.31016	4.86756	4.19152	4.7566	4.97555	4.27725
L	4.70788	4.67327	4.6378	4.3515	4.37597	5.02521	4.73565	4.62179	4.80798	4.49937	4.51004	4.8829	4.56016	4.59815	4.73974	5.02704	4.02497	3.94288	4.72892	4.72917	4.79843	4.85067	3.94708	4.71125	3.97274	4.54923	3.82258	3.9999	5.06503	5.0271	4.72602	4.77364	3.87251	4.14468	4.66723	3.79524	4.95865	4.4406	5.10887	5.04424	3.803	4.08627	4.51109	4.42982	4.78534	4.30576	4.69675	5.09155	4.50722
P	4.68185	4.60105	4.54117	4.3515	4.30591	5.03527	4.69554	4.46093	4.71244	4.38769	4.36515	4.70752	4.38405	4.39042	4.70836	4.95427	4.02984	4.01758	4.57716	4.57831	4.64721	4.64856	4.02027	4.50726	3.96785	4.51991	3.86136	4.06551	4.97647	4.78506	4.57472	4.63373	3.9065	4.13112	4.49487	3.80518	4.78311	4.4406	4.90185	4.93122	3.88656	4.1746	4.3995	4.38581	4.59402	4.26134	4.49722	4.97017	4.39412
G	4.69483	4.58228	4.54117	4.46759	4.40412	4.93136	4.63889	4.48162	4.71035	4.41157	4.33826	4.631	4.41435	4.50975	4.57403	4.81981	4.40021	4.3194	4.57514	4.57544	4.78702	4.57791	4.3159	4.51374	4.17554	4.53071	4.12124	4.42142	4.98131	4.77715	4.51443	4.63156	4.19573	4.16352	4.38311	4.14685	4.65827	4.4406	4.77069	4.92287	4.22535	4.45344	4.56472	4.46171	4.61211	4.25623	4.51161	4.70594	4.38863
S	4.59806	4.47862	4.24584	4.34594	4.12855	4.66554	4.58962	4.15876	4.39604	4.08747	4.09527	4.33476	4.14513	4.14142	4.34082	4.48602	4.09924	4.38311	4.22553	4.22557	4.49576	4.18755	4.37851	4.11946	4.00628	4.15416	4.10219	4.12073	4.66778	4.35471	4.15116	4.20443	4.18558	4.13288	4.15672	4.09313	4.29311	4.56061	4.35987	4.65889	4.29517	4.53258	4.16807	4.37386	4.22554	4.12171	4.17137	4.34934	4.25441
N	4.59187	4.47862	4.24584	4.25226	4.13725	4.63229	4.5473	4.11712	4.3823	4.15416	4.38957	4.31384	4.07585	3.84038	4.28151	4.31726	4.08747	4.44776	3.83546	3.8357	4.19753	4.00009	4.44203	3.93262	4.12384	4.15416	4.2155	4.50923	4.62407	4.2633	4.16636	3.80438	4.27429	4.51511	4.43934	4.28448	4.195	4.68386	4.20044	4.48167	4.44478	4.53258	4.00584	4.68069	4.15392	4.39396	4.2033	4.30685	4.54824
Q	4.62653	4.49109	4.24584	4.46188	4.263	4.52938	4.59476	4.20633	4.3823	4.16524	4.05018	4.149	4.23266	4.21779	4.29298	4.44291	4.405	4.7819	4.20677	4.20693	4.61238	4.06244	4.76867	4.05835	4.28819	4.09253	4.45406	4.1663	4.6791	4.32194	4.09044	4.18451	4.58456	4.42787	4.35761	4.57182	4.183	4.68386	4.15276	4.78547	4.74674	4.92127	4.17018	4.55424	4.22529	4.27739	4.25686	4.20873	4.31617
Q	4.65225	4.56159	4.33618	4.46188	4.33237	4.52033	4.634	4.35801	4.47114	4.27126	4.18461	4.30358	4.40268	4.41735	4.3216	4.50817	4.39967	4.69299	4.34625	4.34555	4.76247	4.23907	4.68185	4.24203	4.29348	4.11907	4.40933	4.09907	4.76237	4.54056	4.22572	4.31086	4.54467	4.44241	4.52471	4.55988	4.33652	4.68386	4.32814	4.89515	4.64468	4.81713	4.27595	4.59994	4.40125	4.32197	4.44573	4.31151	4.42727
P	4.72804	4.69289	4.56177	4.58677	4.55103	4.66788	4.71833	4.59897	4.70891	4.47999	4.25709	4.47337	4.75945	4.64766	4.61535	4.85586	4.54804	4.69299	4.61395	4.61495	4.8732	4.50908	4.68185	4.55135	4.58439	4.40782	4.55385	3.88907	4.75774	4.41784	4.5264	4.5487	4.70949	4.68179	4.95201	4.73766	4.67676	4.68386	4.65428	5.23901	4.64468	4.81713	4.52717	4.6833	4.60962	4.5931	4.66971	4.59745	4.49193
A	4.98965	4.92984	4.98292	4.95883	4.97198	5.04784	5.09584	5.03159	5.09765	4.86652	4.57345	4.86035	5.11605	5.19773	4.94577	5.23182	4.89675	4.81861	5.0972	5.09795	5.22696	4.98242	4.86254	5.0208	4.89187	4.88537	4.74438	4.13737	5.18729	4.95334	4.93375	5.03433	4.90336	4.7036	5.08362	4.89975	5.14141	4.56061	5.15686	5.57258	4.78243	4.96963	4.98781	4.81302	4.98482	4.72272	5.0359	4.84085	4.70928
M	4.99637	4.92984	4.98292	5.06808	4.96153	5.08407	5.14327	5.08247	5.11363	4.7884	4.26681	4.88392	5.20302	5.60516	5.01428	5.43633	4.91084	4.74857	5.61559	5.61611	5.59833	5.21592	4.79301	5.25934	4.7524	4.88537	4.61685	3.78091	5.23633	5.05954	4.91575	5.56372	4.8016	4.30541	4.75999	4.68092	5.26167	4.4406	5.35258	5.79293	4.62145	4.96963	5.1898	4.49751	5.07077	4.4301	4.99765	4.88861	4.40504
F	4.95894	4.91615	4.98292	4.82998	4.81517	5.19958	5.09015	4.97468	5.11363	4.77566	4.62436	5.07796	5.01026	5.10362	5.00088	5.28258	4.55685	4.41676	5.11992	5.12053	5.0948	5.13586	4.4647	5.0964	4.57027	4.95894	4.36958	4.09211	5.17474	4.99089	5.00699	5.05829	4.47664	4.39024	4.84926	4.38672	5.27675	4.4406	5.41404	5.42519	4.32747	4.57713	4.98529	4.62238	4.98512	4.55083	4.93476	5.00258	4.64189
P	4.93152	4.84017	4.8791	4.82998	4.73808	5.20999	5.04704	4.80154	5.01202	4.65713	4.4758	4.89557	4.81677	4.87305	4.96777	5.20612	4.56237	4.50044	4.95562	4.95719	4.93423	4.92187	4.54749	4.87573	4.56464	4.92699	4.4139	4.15923	5.08426	4.75059	4.84669	4.91004	4.51594	4.37588	4.67018	4.39821	5.08995	4.4406	5.19466	5.30363	4.42255	4.67607	4.86197	4.57646	4.78581	4.50389	4.72512	4.88333	4.52541
G	4.85246	4.70475	4.63782	4.69846	4.51043	5.0453	4.95684	4.54997	4.75894	4.44014	4.3996	4.70975	4.45571	4.63157	4.65158	4.83335	4.41354	4.50044	4.6681	4.66781	4.82212	4.62714	4.54749	4.54436	4.27498	4.60423	4.27382	4.38382	5.08921	4.88255	4.52474	4.6533	4.35788	4.15213	4.26719	4.23317	4.71965	4.4406	4.83065	4.95552	4.42255	4.67607	4.59217	4.495	4.56948	4.23803	4.49849	4.57961	4.46027
S	4.55856	4.59847	4.24584	4.48032	4.19434	4.72663	4.70793	4.15876	4.11455	4.11467	4.11716	4.41652	4.20152	4.27955	4.38918	4.31397	4.21555	4.44332	4.37599	4.37631	4.52469	4.29115	4.49395	4.25513	4.16892	4.29475	4.23652	4.22329	4.52942	4.52413	4.2484	4.36012	4.35933	4.06872	4.19485	4.19286	4.29905	4.66502	4.46288	4.49673	4.42255	4.67607	4.31511	4.2932	4.18059	4.11347	4.17524	4.40271	4.1509
N	4.55243	4.59847	4.24584	4.38374	4.20318	4.69295	4.66452	4.11712	4.10169	4.1818	4.41303	4.3952	4.1313	3.96847	4.32921	4.15168	4.20345	4.50886	3.97203	3.97253	4.22454	4.09905	4.55914	4.06213	4.29126	4.29475	4.35354	4.62146	4.487	4.42916	4.26395	3.94526	4.45172	4.44502	4.48006	4.38887	4.2008	4.7911	4.29969	4.32569	4.57661	4.67607	4.14716	4.59437	4.10973	4.38518	4.2072	4.3597	4.43758
R	4.58679	4.61128	4.24584	4.59984	4.33093	4.58869	4.7132	4.20633	4.10169	4.19295	4.07182	4.22726	4.29023	4.35846	4.34082	4.27251	4.52998	4.84759	4.35656	4.35701	4.64206	4.16295	4.8944	4.19201	4.46227	4.23103	4.59991	4.27	4.5404	4.49008	4.18625	4.33947	4.77487	4.35914	4.39758	4.68322	4.18879	4.7911	4.25088	4.6189	4.88752	5.07706	4.31729	4.47026	4.18034	4.26884	4.26081	4.26038	4.21116
Q	4.61229	4.68367	4.33618	4.59984	4.40141	4.57952	4.75346	4.35801	4.18484	4.29967	4.20697	4.38475	4.46257	4.56468	4.36975	4.33527	4.52451	4.75746	4.50101	4.50058	4.79312	4.34395	4.80529	4.38173	4.46778	4.25847	4.55372	4.20109	4.62121	4.71721	4.32471	4.4705	4.73332	4.37344	4.56621	4.67099	4.34252	4.7911	4.4304	4.72477	4.78243	4.96963	4.4268	4.51511	4.35443	4.31333	4.44985	4.36442	4.31955
P	4.76224	4.95287	4.70914	4.97296	4.77037	4.87322	5.16423	4.69654	4.45332	4.64482	4.43341	4.55774	4.8646	4.93303	4.69775	4.62606	4.74771	5.07386	4.92516	4.92556	5.14943	4.63041	5.12006	4.71845	4.78874	4.46057	4.85811	4.27154	4.79195	4.87934	4.57135	4.97144	5.03912	4.84973	4.73678	4.95909	4.57247	5.24835	4.60509	5.05972	5.07191	5.21807	4.70453	4.78771	4.64604	4.7148	4.80478	4.71653	4.61675
A	5.46339	5.36366	5.26977	5.39909	5.18582	5.33646	5.47458	5.15275	5.21474	5.00496	4.75445	4.95119	5.27066	5.3652	4.99851	5.25484	5.06638	5.42368	5.37727	5.37627	5.54198	5.02716	5.40006	5.09535	5.01674	4.77458	5.08753	4.5991	5.15411	5.12135	4.86572	5.35839	5.22244	5.16584	5.03501	5.1338	4.95454	5.6133	5.00702	5.52361	5.26371	5.42661	4.99094	5.00818	4.99368	4.97387	5.01864	4.97284	4.90038
Y	5.62183	5.63313	5.72302	5.83704	5.56743	5.72869	5.86934	5.51568	5.56421	5.33464	5.03493	5.28957	5.66557	5.84792	5.27855	5.50805	5.40198	5.70031	5.90763	5.90632	5.97802	5.43976	5.67152	5.57753	5.2866	5.0886	5.33526	5.02998	5.3368	5.32872	5.15078	5.98438	5.4518	5.38871	4.85841	5.31792	5.21448	5.98721	5.31779	5.74899	5.49158	5.59839	5.50047	5.18846	5.34939	5.23265	5.32709	5.25832	5.15616
W	5.57972	5.61748	5.72302	5.5628	5.4032	5.85886	5.80872	5.39871	5.56421	5.32045	5.45685	5.49972	5.45568	5.32465	5.26444	5.35227	5.01259	5.302	5.38619	5.38513	5.44034	5.35626	5.28304	5.40473	5.084	5.16523	5.0495	5.44399	5.27403	5.25642	5.24638	5.44074	5.08284	5.49488	4.94953	4.98368	5.22943	5.98721	5.37885	5.38403	5.14224	5.15623	5.28372	5.33251	5.25904	5.37525	5.26007	5.38091	5.4334
Y	5.54887	5.53067	5.60379	5.5628	5.31669	5.87058	5.75953	5.2108	5.45366	5.18839	5.28154	5.30218	5.24499	5.0841	5.22958	5.2748	5.01866	5.40245	5.21334	5.21335	5.26888	5.13309	5.381	5.17072	5.07773	5.13195	5.10072	5.53329	5.18182	5.00333	5.07842	5.28128	5.12746	5.47691	4.76674	4.99673	5.0443	5.98721	5.1609	5.26339	5.25523	5.2677	5.15301	5.27953	5.04878	5.31981	5.0366	5.25264	5.29705
G	5.37415	5.23006	5.15998	5.14543	4.90547	5.51678	5.30141	4.83521	5.12487	4.80285	5.01179	5.10093	4.81153	4.70446	4.86445	4.94323	4.78272	5.06555	4.76437	4.76353	4.9043	4.81552	5.05019	4.80172	4.7374	4.89944	4.78113	5.44203	4.99718	4.83708	4.80442	4.74911	4.8163	4.93903	4.5951	4.70644	4.79062	5.46558	4.96512	4.91496	4.95529	5.01689	4.8488	4.97893	4.73189	4.86682	4.66456	4.86051	4.95606
S	4.72184	4.31145	4.61102	4.59718	4.40524	4.48495	4.70095	4.36742	4.51331	4.37988	4.5821	4.56261	4.18458	4.24512	4.44132	4.43641	4.38163	4.67462	4.33372	4.33335	4.41331	4.33064	4.66533	4.29583	4.32183	4.46121	4.41566	5.05973	4.73973	4.5117	4.35711	4.37392	4.40814	4.4306	4.11003	4.34711	4.34556	4.99785	4.4104	4.44524	4.6372	4.67607	4.45636	4.40474	4.32554	4.45432	4.36966	4.47094	4.46189
N	4.58876	4.10521	4.24584	4.25226	4.10329	4.17787	4.38478	4.08004	4.22984	4.10921	4.32684	4.27074	3.8929	3.89471	4.20569	4.23246	4.10942	4.44776	3.94466	3.94447	4.0914	4.00217	4.44203	3.92445	4.10122	4.1859	4.21063	4.62631	4.57748	4.33612	4.11597	3.91639	4.22269	4.24735	4.25943	4.1966	4.12893	4.68573	4.15266	4.27097	4.44478	4.53258	4.04354	4.25169	4.03791	4.23404	4.11665	4.22821	4.24055
E	4.65552	4.18508	4.4971	4.43524	4.42373	4.16569	4.3154	4.41737	4.4312	4.44958	4.48503	4.3974	4.21216	4.28384	4.32357	4.43364	4.60648	4.70694	4.21279	4.21321	4.3722	4.27928	4.69523	4.23488	4.4837	4.45926	4.50599	4.91378	4.72204	4.5244	4.38869	4.18689	4.54746	4.69134	4.50625	4.6411	4.33529	4.68573	4.34058	4.54654	4.74674	4.64245	4.42631	4.6753	4.41306	4.71848	4.53107	4.4639	4.63521
Q	4.6814	4.25077	4.59279	4.43524	4.49571	4.15737	4.35226	4.57667	4.52103	4.56284	4.6339	4.56123	4.38136	4.48652	4.35239	4.49877	4.60091	4.61943	4.35247	4.35204	4.51447	4.46534	4.60975	4.42654	4.48923	4.48818	4.46075	4.83448	4.80607	4.75325	4.53384	4.31331	4.50789	4.70674	4.67905	4.62898	4.49439	4.68573	4.52389	4.65075	4.64468	4.54422	4.53858	4.72221	4.59684	4.76766	4.73211	4.57291	4.75452
V	4.8336	4.49509	4.98781	4.79501	4.87258	4.42399	4.72836	4.93218	4.81108	4.92911	4.88331	4.74119	4.77607	4.84857	4.67908	4.80052	4.82788	4.92665	4.76263	4.763	4.85007	4.75981	4.91171	4.76671	4.81173	4.70118	4.75892	4.91555	4.98365	4.91663	4.79241	4.79664	4.79913	5.21932	4.85382	4.91449	4.73238	5.13293	4.70227	4.98045	4.92582	4.77139	4.82333	5.00731	4.90468	5.21141	5.10954	4.94184	5.08165
A	5.50135	5.45283	5.58162	5.36685	5.42588	5.4418	5.33231	5.46046	5.46299	5.40512	5.34125	5.30057	5.49164	5.37321	5.12487	5.34894	5.26981	5.33866	5.2359	5.23584	5.38966	5.29274	5.3169	5.32806	5.2744	5.16297	5.1528	5.28695	5.25434	5.27121	5.28441	5.20809	5.24348	5.81825	5.42667	5.32072	5.21707	5.6133	5.2937	5.50672	5.26371	5.11916	5.24809	5.66006	5.36544	5.69402	5.45437	5.37244	5.64445
Y	5.66089	5.72677	6.0617	5.80219	5.82515	5.84178	5.71681	5.84507	5.8291	5.76116	5.65635	5.66282	5.90311	5.85664	5.41199	5.60668	5.6189	5.61095	5.75232	5.75204	5.81371	5.72714	5.58418	5.83226	5.55813	5.50255	5.40371	5.78226	5.44058	5.48465	5.594	5.81652	5.47376	6.06927	5.23633	5.51154	5.49078	5.98721	5.62227	5.73141	5.49158	5.28122	5.78388	5.86381	5.74764	5.99027	5.7896	5.68087	5.93906
W	5.57972	5.61748	5.72302	5.5628	5.4032	5.85886	5.80872	5.39871	5.56421	5.32045	5.45685	5.49972	5.45568	5.32465	5.26444	5.35227	5.01259	5.302	5.38619	5.38513	5.44034	5.35626	5.28304	5.40473	5.084	5.16523	5.0495	5.44399	5.27403	5.25642	5.24638	5.44074	5.08284	5.49488	4.94953	4.98368	5.22943	5.98721	5.37885	5.38403	5.14224	5.15623	5.28372	5.33251	5.25904	5.37525	5.26007	5.38091	5.4334
Y	5.55858	5.55332	5.60379	5.5628	5.22966	5.90521	5.84975	5.16334	5.44403	5.14545	5.39999	5.43702	5.26895	4.98481	5.47115	5.28388	4.76922	5.19332	5.22025	5.21988	5.26888	5.19488	5.17721	5.21398	4.92644	5.03871	4.93123	5.40386	5.29353	5.01998	5.15936	5.27142	4.94502	5.2757	4.76674	4.7649	5.16993	5.98721	5.27438	5.20749	5.01834	5.0342	5.14781	5.27953	5.08071	5.19522	5.03239	5.40654	5.38723
G	5.38356	5.25148	5.15998	5.14543	4.82518	5.54932	5.38446	4.79116	5.11582	4.7631	5.12418	5.23065	4.8335	4.61259	5.08916	4.95174	4.54501	4.86946	4.77068	4.7695	4.9043	4.87349	4.85892	4.84189	4.59624	4.81042	4.62226	5.31473	5.10491	4.85317	4.88099	4.74025	4.64493	4.75758	4.5951	4.48808	4.90993	5.46558	5.0743	4.86275	4.73192	4.79452	4.84391	4.97893	4.76182	4.75284	4.66065	5.00291	5.04043
G	4.69596	4.69055	4.61102	4.47772	4.30162	5.12226	4.86975	4.35726	4.69065	4.34513	4.70028	4.81499	4.29064	4.11012	4.57176	4.5692	4.05572	4.28478	4.23254	4.23253	4.41331	4.46169	4.28362	4.36959	4.05999	4.49405	4.07153	4.87774	4.77639	4.46955	4.47592	4.26904	4.07369	4.39612	4.08614	3.97344	4.53131	4.86439	4.68364	4.54116	4.19605	4.30676	4.41258	4.65711	4.45008	4.45432	4.37203	4.70624	4.71716
N	4.56361	4.46618	4.24584	4.14176	4.00677	4.77155	4.54222	4.07056	4.39604	4.0766	4.43844	4.50698	3.99157	3.77085	4.32921	4.35915	3.80375	4.07684	3.85256	3.85269	4.0914	4.12328	4.07859	3.99184	3.85274	4.21672	3.88248	4.4599	4.61288	4.29562	4.22821	3.82248	3.90231	4.2143	4.23468	3.83587	4.30542	4.56061	4.40993	4.36313	4.02194	4.1746	4.00382	4.49529	4.15417	4.23404	4.11888	4.45074	4.48316
S	4.63	4.55307	4.4971	4.32	4.31967	4.75764	4.47035	4.40711	4.60531	4.41428	4.60071	4.64064	4.31892	4.1476	4.45055	4.56635	4.26384	4.3144	4.11444	4.11519	4.3722	4.40878	4.31108	4.3076	4.21204	4.49209	4.15482	4.73703	4.75855	4.48213	4.50836	4.08649	4.20244	4.65483	4.48006	4.24216	4.5206	4.56061	4.6095	4.64465	4.29517	4.27579	4.38283	4.94317	4.54012	4.71848	4.53353	4.69884	4.90039
Q	4.65867	4.56575	4.4971	4.43524	4.46035	4.61879	4.47536	4.45752	4.59092	4.49827	4.55006	4.44177	4.41011	4.22408	4.40151	4.52247	4.58188	4.70694	4.09618	4.09704	4.48561	4.27706	4.69523	4.2437	4.50843	4.42544	4.5112	4.78942	4.77009	4.44841	4.44242	4.06714	4.60303	4.98709	4.69658	4.73828	4.40465	4.68386	4.39053	4.77083	4.74674	4.64245	4.38504	5.14704	4.53985	4.8967	4.62645	4.54694	4.97153
V	4.71338	4.67364	4.76323	4.5059	4.70144	4.70237	4.45834	4.80378	4.81161	4.84451	4.74564	4.64906	4.73903	4.52317	4.65776	4.86961	4.70377	4.63315	4.37654	4.37892	4.65346	4.64378	4.62292	4.57282	4.68372	4.70321	4.52323	4.67752	4.91595	4.64924	4.80002	4.35009	4.61534	5.46554	5.09542	4.80839	4.74872	4.68386	4.7154	5.08726	4.66275	4.45727	4.6264	5.56358	4.94218	5.46352	5.07595	5.06994	5.441
Q	5.40353	5.23254	5.3303	5.17781	5.27366	5.09442	4.92956	5.28214	5.24775	5.31052	5.17363	5.05039	5.33863	5.07614	5.18489	5.27731	5.27125	5.26538	4.93299	4.93446	5.17117	5.07239	5.24379	5.06709	5.30236	5.0343	5.13506	5.09658	5.25407	5.04828	5.23443	4.83025	5.26253	5.91492	5.73009	5.43117	5.14552	5.26274	5.10871	5.44753	5.25823	4.96208	5.07863	5.94805	5.28838	5.82967	5.41104	5.38954	5.81388
V	5.56023	5.49542	5.78876	5.59781	5.66173	5.46887	5.28502	5.65418	5.59944	5.66033	5.47884	5.39554	5.73863	5.53285	5.47538	5.5316	5.62043	5.53393	5.41954	5.42095	5.57803	5.4887	5.50739	5.54659	5.58759	5.36541	5.3851	5.57407	5.44031	5.25269	5.54109	5.39454	5.49365	6.17011	5.5291	5.62595	5.41548	5.6133	5.42579	5.66981	5.48586	5.11916	5.59712	6.16216	5.66509	6.13298	5.7436	5.69894	6.11734
W	5.48051	5.39054	5.46533	5.36685	5.25162	5.48485	5.36998	5.2224	5.34499	5.22733	5.2856	5.24014	5.30367	5.03027	5.3261	5.28059	5.01396	5.22922	5.07459	5.07517	5.2198	5.13327	5.21039	5.14001	5.11094	5.03651	5.03211	5.24797	5.27376	5.03411	5.19676	5.04602	5.1013	5.58617	5.22626	5.08714	5.15771	5.6133	5.19088	5.32616	5.13689	4.99801	5.1131	5.60383	5.18351	5.50331	5.21828	5.39803	5.59649
Y	5.44678	5.37557	5.46533	5.2274	5.08599	5.64974	5.36398	5.16334	5.36174	5.12974	5.34444	5.47476	5.194	4.93919	5.38545	5.33183	4.66593	4.79313	5.09721	5.09765	5.08782	5.29135	4.78409	5.2174	4.77494	5.11235	4.63458	5.19057	5.261	5.07228	5.2739	5.07003	4.65735	5.21401	4.98533	4.55448	5.29348	5.46558	5.44976	5.18528	4.6482	4.60327	5.11052	5.38187	5.18381	5.30301	5.11348	5.57836	5.51642
G	5.3593	5.25148	5.15998	5.01173	4.79608	5.63302	5.36615	4.81288	5.12715	4.77686	5.04285	5.18521	4.7785	4.57997	5.00731	5.08114	4.38015	4.7116	4.76646	4.76651	4.76107	4.88984	4.70426	4.79484	4.50175	4.88776	4.47964	5.00395	4.99232	4.84509	4.86858	4.75134	4.48429	4.90059	4.71227	4.31866	4.919	5.46558	5.10164	4.92329	4.55797	4.70278	4.6733	4.89424	4.71334	4.87267	4.64968	5.13342	4.96225
G	4.6748	4.69055	4.61102	4.36137	4.27567	5.19952	4.85319	4.37702	4.70103	4.35769	4.62567	4.77316	4.24182	4.08106	4.49824	4.68859	3.9086	4.14587	4.2288	4.22988	4.28441	4.47666	4.14727	4.32712	3.97652	4.56631	3.9459	4.59251	4.67104	4.46211	4.46454	4.27903	3.93281	4.52827	4.19034	3.82345	4.53968	4.86439	4.70888	4.5977	4.0418	4.22435	4.25716	4.57789	4.40478	4.56663	4.36174	4.82901	4.644
S	4.54305	4.46618	4.24584	4.03414	3.9826	4.84352	4.52678	4.08901	4.40577	4.08838	4.36799	4.46782	3.94615	3.74418	4.25959	4.47306	3.66578	3.94467	3.84916	3.85028	3.9719	4.1371	3.94877	3.95304	3.77353	4.28451	3.76268	4.19911	4.51114	4.28846	4.21746	3.83143	3.76736	4.34099	4.34266	3.69107	4.31338	4.56061	4.43369	4.41745	3.87408	4.09472	3.8628	4.41882	4.11188	4.34079	4.10918	4.56684	4.41362
S	4.60914	4.55307	4.4971	4.20774	4.29362	4.8294	4.45515	4.42708	4.61551	4.42703	4.52769	4.60032	4.26977	4.11827	4.37898	4.68568	4.10917	4.17453	4.1108	4.11261	4.2445	4.42357	4.17386	4.26573	4.12545	4.56431	4.02662	4.46003	4.6536	4.47466	4.4969	4.09606	4.05711	4.79476	4.59429	4.08202	4.52895	4.56061	4.63433	4.70247	4.13727	4.19398	4.22846	4.85908	4.4939	4.83744	4.52285	4.82141	4.82438
Q	4.63768	4.56575	4.4971	4.32	4.43344	4.68846	4.46014	4.47772	4.60108	4.51126	4.47783	4.40318	4.35993	4.19421	4.33072	4.64065	4.41568	4.55434	4.09256	4.09447	4.3546	4.2914	4.54578	4.20245	4.41575	4.49659	4.372	4.50936	4.66489	4.44099	4.43112	4.07666	4.44384	5.137	4.81633	4.55942	4.41279	4.68386	4.41419	4.83023	4.57224	4.55363	4.2306	5.05948	4.49363	5.02016	4.61555	4.66555	4.89442
V	4.71338	4.67364	4.76323	4.5059	4.70144	4.70237	4.45834	4.80378	4.81161	4.84451	4.74564	4.64906	4.73903	4.52317	4.65776	4.86961	4.70377	4.63315	4.37654	4.37892	4.65346	4.64378	4.62292	4.57282	4.68372	4.70321	4.52323	4.67752	4.91595	4.64924	4.80002	4.35009	4.61534	5.46554	5.09542	4.80839	4.74872	4.68386	4.7154	5.08726	4.66275	4.45727	4.6264	5.56358	4.94218	5.46352	5.07595	5.06994	5.441
Q	4.88864	4.94226	5.17291	5.00135	5.12647	4.92959	4.86013	5.15357	5.10898	5.21832	5.08173	4.87484	5.22543	4.92299	5.08922	5.06392	5.12159	5.10685	4.7932	4.79542	5.1498	4.93348	5.08769	4.97255	5.12557	4.84846	4.97922	5.05134	5.21255	4.81706	5.0867	4.82625	5.08953	5.88389	5.15432	5.30523	4.99096	5.13088	4.87507	5.38093	5.13371	4.77139	5.09615	6.00157	5.32738	5.82518	5.49374	5.33968	5.90699
V	4.9514	5.04972	5.44203	5.14135	5.33432	5.13532	4.8834	5.40195	5.39516	5.40037	5.19511	5.20799	5.57029	5.22411	5.33891	5.35791	5.37961	5.03261	5.10886	5.11207	5.29082	5.32712	5.01494	5.42326	5.3807	5.27905	5.05493	5.1551	5.19994	4.7146	5.45666	5.11437	5.17163	5.83321	5.24722	5.37805	5.38005	4.99586	5.35659	5.5971	5.05027	4.68808	5.59535	5.96987	5.6019	5.95813	5.67272	5.5712	5.90013
Y	4.8804	4.95336	5.13798	4.92923	4.94792	5.15033	4.9619	4.98943	5.14999	4.98726	5.01187	5.058	5.1481	4.74958	5.19335	5.11478	4.79913	4.75551	4.78369	4.78599	4.95103	4.98214	4.7445	5.02571	4.92171	4.95544	4.72358	4.85352	5.04075	4.51841	5.11758	4.78395	4.80229	5.28116	4.95982	4.86297	5.12397	4.99586	5.12468	5.25786	4.729	4.57713	5.11149	5.42896	5.12569	5.34641	5.15388	5.27704	5.39778
M	4.8804	4.95336	5.13798	4.92923	4.94792	5.15033	4.9619	4.98943	5.14999	4.98726	5.01187	5.058	5.1481	4.74958	5.19335	5.11478	4.79913	4.75551	4.78369	4.78599	4.95103	4.98214	4.7445	5.02571	4.92171	4.95544	4.72358	4.85352	5.04075	4.51841	5.11758	4.78395	4.80229	5.28116	4.95982	4.86297	5.12397	4.99586	5.12468	5.25786	4.729	4.57713	5.11149	5.42896	5.12569	5.34641	5.15388	5.27704	5.39778
G	4.84673	4.87236	4.85091	4.95883	4.729	5.05063	5.09429	4.70827	4.91596	4.61803	4.46126	4.72461	4.94094	4.7425	5.06531	5.0248	4.61387	4.83124	4.91285	4.91436	5.09095	4.73215	4.81871	4.80621	4.68127	4.58266	4.66374	4.22207	4.94459	4.38996	4.7121	4.92201	4.78302	4.68897	4.60185	4.69213	4.86612	4.99586	4.84715	5.27399	4.729	4.85201	4.86103	4.80369	4.77054	4.67022	4.74216	4.88453	4.68623
Q	4.71948	4.66106	4.52373	4.61331	4.41103	4.79705	4.76703	4.44907	4.67772	4.33183	4.17471	4.55107	4.66586	4.47969	4.88459	4.92062	4.30573	4.46499	4.66021	4.66191	4.80299	4.54362	4.45897	4.55636	4.38894	4.40874	4.34341	3.78324	4.78078	4.22679	4.5427	4.59013	4.47312	4.31226	4.65707	4.37097	4.76933	4.59111	4.77408	5.13271	4.36529	4.58713	4.55944	4.50705	4.52899	4.35302	4.47222	4.7187	4.363
P	4.6355	4.53215	4.24584	4.44841	4.13794	4.62841	4.75476	4.19256	4.38107	4.08994	3.96363	4.2759	4.30036	4.25959	4.64859	4.6781	3.93429	4.35875	4.48863	4.48919	4.7275	4.26093	4.35513	4.19392	3.96688	3.98868	4.07208	3.53615	4.80925	4.39429	4.18029	4.45964	4.18458	4.08242	4.34481	4.0262	4.4319	4.64241	4.39847	4.91057	4.21332	4.53124	4.12356	4.33696	4.2838	4.05748	4.24686	4.55515	4.22399
[truncated: 4 more columns]

## Sheet: L20_Frscore
AA	Partition coefficient (Garel et al., 1973)	Dependence of partition coefficient on ionic strength (Zaslavsky et al., 1982)	Transfer energy, organic solvent/water (Nozaki-Tanford, 1971)	van der Waals parameter epsilon (Levitt, 1976)	The stability scale from the knowledge-based atom-atom potential (Zhou-Zhou, 2004)	Free energies of transfer of AcWl-X-LL peptides from bilayer interface to water (Wimley-White, 1996)	Principal component III (aromaticity) (Sneath, 1966)	Buriability (Zhou-Zhou, 2004)	Transfer free energy from oct to wat (Radzicka-Wolfenden, 1988)	Interactivity scale obtained by maximizing the mean of correlation coefficient over single-domain globular proteins (Bastolla et al., 2005)	Linker index (Bae et al., 2005)	Hydrophobicity scale from native protein structures (Casari-Sippl, 1992)	Normalized hydrophobicity scales for beta-proteins (Cid et al., 1992)	Side-chain contribution to protein stability (kJ/mol) (Takano-Yutani, 2001)	Hydration free energy (Robson-Osguthorpe, 1979)	Hydrophobic parameter pi (Fauchere-Pliska, 1983)	The relative stability scale extracted from mutation experiments (Zhou-Zhou, 2004)	Total weighted degree of the graph (obtained by adding all the weights of all the vertices) (Karkbara-Knisley, 2016)	Hydrophobicity (Jones, 1975)	Hydrophobicity index (Argos et al., 1982)	Hydrophobicity factor (Goldsack-Chalifoux, 1973)	Normalized hydrophobicity scales for alpha/beta-proteins (Cid et al., 1992)	Number of edges (size of the graph) (Karkbara-Knisley, 2016)	Normalized average hydrophobicity scales (Cid et al., 1992)	Mean area buried on transfer (Rose et al., 1985)	Propensity to be buried inside (Wertz-Scheraga, 1978)	Refractivity (McMeekin et al., 1964), Cited by Jones (1975)	Propensity of amino acids within pi-helices (Fodje-Al-Karadaghi, 2002)	Hydrophobicity coefficient in RP-HPLC, C18 with 0.1%TFA/MeCN/H2O (Wilce et al. 1995)	Hydrophobicity coefficient in RP-HPLC, C8 with 0.1%TFA/MeCN/H2O (Wilce et al. 1995)	14 A contact number (Nishikawa-Ooi, 1986)	Transfer free energy (Simon, 1976), Cited by Charton-Charton (1982)	Polarizability parameter (Charton-Charton, 1982)	Conformational preference for antiparallel beta-strands (Lifson-Sander, 1979)	Relative preference value at N4 (Richardson-Richardson, 1988)	Side chain volume (Krigbaum-Komoriya, 1979)	Information value for accessibility; average fraction 35% (Biou et al., 1988)	Amphiphilicity index (Mitaku et al., 2002)	Information value for accessibility; average fraction 23% (Biou et al., 1988)	RF rank (Zimmerman et al., 1968)	Number of vertices (order of the graph) (Karkbara-Knisley, 2016)	Radius (minimum eccentricity) (Karkbara-Knisley, 2016)	Normalized hydrophobicity scales for alpha-proteins (Cid et al., 1992)	Normalized frequency of beta-sheet (Chou-Fasman, 1978b)	Interactivity scale obtained by maximizing the mean of correlation coefficient over pairs of sequences sharing the TIM barrel fold (Bastolla et al., 2005)	Conformational preference for all beta-strands (Lifson-Sander, 1979)	Interactivity scale obtained from the contact matrix (Bastolla et al., 2005)	Average number of surrounding residues (Ponnuswamy et al., 1980)	Normalized frequency of beta-sheet from CF (Palau et al., 1981)
M	4.66251	4.64411	4.62034	4.29889	4.32339	5.09368	4.59008	4.4428	4.81181	4.37145	4.53167	4.88541	4.45803	4.15686	4.64907	4.88546	4.10386	4.02633	4.27005	4.27245	4.22638	4.62607	4.02867	4.53536	4.23857	4.85855	4.03046	4.34144	4.53233	4.12129	4.71944	4.20422	4.06196	4.42457	4.6169	4.00096	4.84387	4.4406	5.05829	4.78517	3.96801	4.13743	4.51382	4.49959	4.48027	4.5836	4.39252	4.84177	4.47271
G	4.61915	4.58171	4.52373	4.20336	4.25408	5.04503	4.51989	4.36911	4.71685	4.30544	4.42835	4.73996	4.28694	4.09123	4.40921	4.78429	4.07127	4.03728	4.16119	4.16344	4.13471	4.49241	4.03919	4.3712	4.14067	4.79126	3.98073	4.37049	4.45248	4.15995	4.55124	4.11839	4.00384	4.4515	4.49342	3.95255	4.64951	4.4406	4.87409	4.6966	3.98237	4.18253	4.34418	4.43423	4.36457	4.56027	4.30075	4.70781	4.38595
S	4.60776	4.80589	4.56177	4.2577	4.32292	5.00605	4.84216	4.4211	4.83396	4.38974	4.61915	4.86355	4.44533	4.29399	4.56101	4.75882	4.23616	4.35453	4.23306	4.23445	4.08067	4.52931	4.29648	4.51129	4.3883	4.95215	4.21316	4.62933	4.19205	4.22061	4.67701	4.25091	4.27496	4.58446	4.6771	4.17182	4.76294	4.57868	4.97346	4.69156	4.27607	4.50651	4.61391	4.46099	4.45568	4.59835	4.35348	4.68928	4.42485
S	4.52764	4.93992	4.42845	4.14176	4.19708	4.9111	5.12454	4.30148	4.77095	4.31873	4.72591	4.84631	4.31566	4.29399	4.48708	4.56635	4.12898	4.53705	4.11603	4.11607	3.87148	4.38392	4.41776	4.39338	4.3263	4.90088	4.21571	4.84663	3.90499	4.36921	4.57409	4.21989	4.2893	4.59789	4.63644	4.10795	4.64529	4.72106	4.85146	4.48342	4.41307	4.7318	4.56927	4.37124	4.36688	4.48676	4.23897	4.57089	4.3828
H	4.53393	5.20255	4.52268	4.25226	4.37821	4.87255	5.45545	4.43699	4.95698	4.48076	4.88859	4.93808	4.5606	4.64066	4.5799	4.59151	4.54258	5.08233	4.24687	4.24638	3.87148	4.44487	4.87649	4.59713	4.79256	5.20253	4.64972	5.23564	3.63758	4.39353	4.72859	4.41816	4.78996	4.89796	4.9051	4.58014	4.75848	4.86787	4.95288	4.57771	4.95146	5.3002	4.97083	4.4364	4.50012	4.64692	4.34929	4.49839	4.39905
H	4.54818	5.50157	4.61891	4.3657	4.4924	4.86282	5.8987	4.53507	5.14117	4.61039	5.17027	5.15955	4.84144	4.91738	4.89057	4.62476	4.74922	5.47277	4.38767	4.3863	3.87148	4.56092	5.179	4.85058	5.15088	5.42241	4.95801	5.52357	3.46154	4.43268	4.96622	4.6171	5.15873	5.02593	5.18933	4.86967	4.99583	5.01924	5.1676	4.62435	5.30512	5.67373	5.40222	4.50252	4.66675	4.70009	4.45874	4.55675	4.49054
H	4.56247	5.81778	4.71719	4.48216	4.60957	4.8531	6.37798	4.63532	5.3322	4.74376	5.46819	5.39096	5.13958	5.21061	5.22232	4.65825	4.96526	5.8932	4.53315	4.53084	3.87148	4.68	5.50027	5.118	5.53599	5.65159	5.28675	5.82734	3.29402	4.47218	5.21579	4.825	5.5559	5.15724	5.49003	5.17751	5.24502	5.17532	5.39162	4.67147	5.68404	6.07358	5.87105	4.56963	4.83954	4.75387	4.57095	4.61586	4.58392
H	4.56247	5.81778	4.71719	4.48216	4.60957	4.8531	6.37798	4.63532	5.3322	4.74376	5.46819	5.39096	5.13958	5.21061	5.22232	4.65825	4.96526	5.8932	4.53315	4.53084	3.87148	4.68	5.50027	5.118	5.53599	5.65159	5.28675	5.82734	3.29402	4.47218	5.21579	4.825	5.5559	5.15724	5.49003	5.17751	5.24502	5.17532	5.39162	4.67147	5.68404	6.07358	5.87105	4.56963	4.83954	4.75387	4.57095	4.61586	4.58392
H	4.56247	5.81778	4.71719	4.48216	4.60957	4.8531	6.37798	4.63532	5.3322	4.74376	5.46819	5.39096	5.13958	5.21061	5.22232	4.65825	4.96526	5.8932	4.53315	4.53084	3.87148	4.68	5.50027	5.118	5.53599	5.65159	5.28675	5.82734	3.29402	4.47218	5.21579	4.825	5.5559	5.15724	5.49003	5.17751	5.24502	5.17532	5.39162	4.67147	5.68404	6.07358	5.87105	4.56963	4.83954	4.75387	4.57095	4.61586	4.58392
H	4.56247	5.81778	4.71719	4.48216	4.60957	4.8531	6.37798	4.63532	5.3322	4.74376	5.46819	5.39096	5.13958	5.21061	5.22232	4.65825	4.96526	5.8932	4.53315	4.53084	3.87148	4.68	5.50027	5.118	5.53599	5.65159	5.28675	5.82734	3.29402	4.47218	5.21579	4.825	5.5559	5.15724	5.49003	5.17751	5.24502	5.17532	5.39162	4.67147	5.68404	6.07358	5.87105	4.56963	4.83954	4.75387	4.57095	4.61586	4.58392
H	4.56247	5.81778	4.71719	4.48216	4.60957	4.8531	6.37798	4.63532	5.3322	4.74376	5.46819	5.39096	5.13958	5.21061	5.22232	4.65825	4.96526	5.8932	4.53315	4.53084	3.87148	4.68	5.50027	5.118	5.53599	5.65159	5.28675	5.82734	3.29402	4.47218	5.21579	4.825	5.5559	5.15724	5.49003	5.17751	5.24502	5.17532	5.39162	4.67147	5.68404	6.07358	5.87105	4.56963	4.83954	4.75387	4.57095	4.61586	4.58392
H	4.56247	5.81778	4.71719	4.48216	4.60957	4.8531	6.37798	4.63532	5.3322	4.74376	5.46819	5.39096	5.13958	5.21061	5.22232	4.65825	4.96526	5.8932	4.53315	4.53084	3.87148	4.68	5.50027	5.118	5.53599	5.65159	5.28675	5.82734	3.29402	4.47218	5.21579	4.825	5.5559	5.15724	5.49003	5.17751	5.24502	5.17532	5.39162	4.67147	5.68404	6.07358	5.87105	4.56963	4.83954	4.75387	4.57095	4.61586	4.58392
H	4.56247	5.81778	4.71719	4.48216	4.60957	4.8531	6.37798	4.63532	5.3322	4.74376	5.46819	5.39096	5.13958	5.21061	5.22232	4.65825	4.96526	5.8932	4.53315	4.53084	3.87148	4.68	5.50027	5.118	5.53599	5.65159	5.28675	5.82734	3.29402	4.47218	5.21579	4.825	5.5559	5.15724	5.49003	5.17751	5.24502	5.17532	5.39162	4.67147	5.68404	6.07358	5.87105	4.56963	4.83954	4.75387	4.57095	4.61586	4.58392
H	4.56247	5.81778	4.71719	4.48216	4.60957	4.8531	6.37798	4.63532	5.3322	4.74376	5.46819	5.39096	5.13958	5.21061	5.22232	4.65825	4.96526	5.8932	4.53315	4.53084	3.87148	4.68	5.50027	5.118	5.53599	5.65159	5.28675	5.82734	3.29402	4.47218	5.21579	4.825	5.5559	5.15724	5.49003	5.17751	5.24502	5.17532	5.39162	4.67147	5.68404	6.07358	5.87105	4.56963	4.83954	4.75387	4.57095	4.61586	4.58392
H	4.54818	5.50157	4.61891	4.3657	4.4924	4.86282	5.8987	4.53507	5.14117	4.61039	5.17027	5.15955	4.84144	4.91738	4.89057	4.62476	4.74922	5.47277	4.38767	4.3863	3.87148	4.56092	5.179	4.85058	5.15088	5.42241	4.95801	5.52357	3.46154	4.43268	4.96622	4.6171	5.15873	5.02593	5.18933	4.86967	4.99583	5.01924	5.1676	4.62435	5.30512	5.67373	5.40222	4.50252	4.66675	4.70009	4.45874	4.55675	4.49054
H	4.5669	4.80165	4.52268	4.3657	4.41029	4.29147	5.34885	4.40682	4.76116	4.47921	4.87255	4.79825	4.46817	4.69949	4.65475	4.46575	4.6637	5.3301	4.35415	4.35298	3.87148	4.36625	5.10989	4.55734	4.94965	5.07069	4.87516	5.30396	3.68749	4.44971	4.67644	4.51825	4.99879	4.75502	4.93377	4.77837	4.67707	5.00142	4.76648	4.43343	5.22537	5.49963	5.01508	4.19599	4.40184	4.53809	4.34329	4.39868	4.23184
S	4.5732	4.54066	4.42845	4.3657	4.32427	4.23616	4.96378	4.29205	4.58044	4.34073	4.68139	4.63254	4.25743	4.46661	4.43031	4.32074	4.62868	5.11569	4.21815	4.21677	3.98796	4.24093	4.9696	4.3616	4.70199	4.78809	4.71759	5.33971	3.96242	4.41777	4.46402	4.31347	4.80771	4.49872	4.54758	4.67058	4.44665	4.85059	4.54394	4.33475	5.06316	5.23778	4.78307	4.20591	4.28832	4.37642	4.24667	4.23195	4.21094
E	4.69185	4.42353	4.6378	4.4879	4.56607	4.38124	4.71803	4.5353	4.70899	4.60141	4.74135	4.64901	4.38103	4.58351	4.52332	4.57243	4.853	4.9099	4.4068	4.40628	4.35646	4.43607	4.83317	4.49948	4.73517	4.84633	4.66569	5.36232	4.55044	4.78324	4.62736	4.51695	4.72702	4.55809	4.75167	4.7404	4.58929	4.7043	4.63894	4.60789	4.90599	4.9884	4.81751	4.40174	4.54178	4.5283	4.5683	4.50232	4.39056
N	4.85107	4.42353	4.93175	4.85194	4.85231	4.60213	4.75674	4.76032	4.82089	4.8171	4.80053	4.66554	4.55046	4.70792	4.62836	4.7207	5.05416	5.02579	4.67146	4.67146	4.82112	4.59289	5.00839	4.63715	4.8214	4.79342	4.81668	5.48899	5.07038	4.91213	4.6691	4.79544	4.84005	4.78204	4.54333	4.91925	4.59424	4.99785	4.59674	4.82473	5.04143	4.9884	4.88291	4.67853	4.72097	4.77343	4.82294	4.68113	4.66947
L	5.1602	4.67891	5.38706	5.38544	5.38417	4.85999	5.22364	5.21971	5.19338	5.28815	5.21488	4.97531	5.0175	5.2575	5.13164	5.04601	5.55695	5.41189	5.14464	5.14405	5.30524	4.98268	5.45064	5.08173	5.34272	5.13883	5.26759	5.76592	5.66104	5.48429	5.09477	5.27242	5.32326	4.95815	4.88949	5.41889	5.04372	4.99785	4.95783	5.21536	5.4781	5.33996	5.37703	5.00641	5.13721	4.97425	5.30331	4.90937	5.05103
Y	5.16369	5.1045	5.38706	5.38544	5.42874	5.38861	5.41727	5.26714	5.38056	5.346	5.29048	5.02551	5.2533	5.18416	5.22414	5.14711	5.52727	5.41189	5.00222	5.00221	5.44285	4.98009	5.45064	5.09231	5.3722	5.09986	5.27368	5.61999	5.71865	5.39218	5.15713	5.12162	5.38831	5.27071	5.09601	5.53237	5.12442	4.99586	5.01489	5.47265	5.4781	5.33996	5.3269	5.51156	5.28481	5.16213	5.41493	5.00069	5.41752
F	5.14942	5.1254	5.38706	5.2455	5.30768	5.50216	5.48342	5.24283	5.38295	5.31707	5.32327	5.10855	5.21723	5.04698	5.37757	5.2907	5.06203	5.03373	5.00443	5.00534	5.28388	5.05694	5.07728	5.08501	5.10498	5.0877	4.94113	5.16759	5.7131	5.4011	5.226	5.12402	5.01687	5.2297	5.22595	5.07653	5.26175	4.99586	5.15277	5.48193	5.03886	5.00561	5.1341	5.4178	5.26409	5.16834	5.39766	5.28147	5.4243
Q	5.05007	5.00945	5.03672	5.21509	4.96512	5.24293	5.47567	4.91432	5.03951	4.84737	4.68819	4.80494	4.98233	4.99807	5.17408	5.11679	4.72936	5.03373	5.09207	5.09244	5.31497	4.84252	5.07728	4.86132	4.7584	4.66486	4.78609	4.40121	5.4041	5.02905	4.78793	5.14061	4.90086	4.75174	4.64052	4.78697	4.9627	4.99586	4.88777	5.39312	4.94971	5.09458	4.87783	4.96296	4.90603	4.69488	4.95269	4.9294	4.91869
G	4.97075	4.87353	4.8791	4.95883	4.8123	5.08778	5.13184	4.81223	4.98754	4.70645	4.52579	4.80494	4.94094	4.86599	5.13997	5.16497	4.659	4.71983	4.94016	4.94151	5.06222	4.83229	4.76513	4.84359	4.74026	4.7657	4.63326	4.10687	5.20647	4.73053	4.85191	4.87766	4.77041	4.51598	4.89588	4.68465	5.08292	4.56061	5.0567	5.38986	4.66721	4.85201	4.85952	4.7652	4.81579	4.56454	4.81793	4.86391	4.66927
P	4.74925	4.71641	4.73106	4.65984	4.59908	4.83212	4.67125	4.70827	4.84166	4.60393	4.41537	4.7574	4.87066	4.69909	4.98596	5.0704	4.51393	4.45896	4.79706	4.79928	4.91601	4.82003	4.45281	4.80937	4.53732	4.64963	4.38318	4.05542	4.91421	4.43569	4.81672	4.73397	4.50478	4.63414	4.81288	4.48493	4.98241	4.56061	5.00832	5.25149	4.3802	4.43668	4.82581	4.8968	4.86735	4.76712	4.81858	5.03977	4.7986
M	4.75565	4.71641	4.73106	4.76251	4.58941	4.8668	4.71472	4.75588	4.85684	4.53002	4.11933	4.78046	4.95346	5.06744	5.05503	5.2686	4.52692	4.39414	5.28492	5.28709	5.26528	5.04592	4.38914	5.03787	4.40796	4.64963	4.26537	3.70602	4.96066	4.53079	4.79914	5.23177	4.41128	4.24183	4.50648	4.28463	5.09894	4.4406	5.19841	5.45915	4.23276	4.43668	5.02124	4.5758	4.95127	4.47174	4.78197	5.08948	4.4886
V	4.75565	4.71641	4.73106	4.76251	4.58941	4.8668	4.71472	4.75588	4.85684	4.53002	4.11933	4.78046	4.95346	5.06744	5.05503	5.2686	4.52692	4.39414	5.28492	5.28709	5.26528	5.04592	4.38914	5.03787	4.40796	4.64963	4.26537	3.70602	4.96066	4.53079	4.79914	5.23177	4.41128	4.24183	4.50648	4.28463	5.09894	4.4406	5.19841	5.45915	4.23276	4.43668	5.02124	4.5758	4.95127	4.47174	4.78197	5.08948	4.4886
P	4.72002	4.70331	4.73106	4.53876	4.45403	4.97738	4.66603	4.65502	4.85684	4.51797	4.46452	4.97039	4.76995	4.61401	5.04151	5.11959	4.20061	4.0871	4.81845	4.82054	4.79171	4.96847	4.08849	4.88179	4.23903	4.71965	4.03692	4.01106	4.90232	4.46932	4.88822	4.7565	4.11274	4.3254	4.591	4.01533	5.11356	4.4406	5.2581	5.11259	3.9635	4.08627	4.82337	4.70285	4.86764	4.59361	4.7218	5.20813	4.72994
G	4.62342	4.57171	4.4971	4.30045	4.21446	4.89275	4.56706	4.43112	4.6218	4.31991	4.31885	4.74019	4.36218	4.35436	4.64472	4.87722	3.91618	3.9546	4.53488	4.5363	4.54607	4.68662	3.95836	4.50579	3.88842	4.48138	3.78819	3.98044	4.79886	4.58581	4.5519	4.51833	3.83154	4.22762	4.30181	3.71877	4.75031	4.4406	4.91599	4.8365	3.81779	4.00808	4.39526	4.54056	4.60029	4.43144	4.48474	5.01163	4.58955
G	4.57446	4.53628	4.33618	4.12302	4.0389	4.86854	4.60793	4.27931	4.50918	4.12514	4.21039	4.65675	4.17444	4.22872	4.34738	4.71617	3.67188	3.81506	4.38122	4.38139	4.39254	4.5193	3.82144	4.32826	3.67048	4.3123	3.62477	3.7754	4.63482	4.60199	4.34105	4.36217	3.65706	3.98653	4.22212	3.51701	4.57627	4.4406	4.79631	4.69738	3.66319	4.00808	4.12118	4.17059	4.35697	4.11427	4.2589	4.72451	4.23476
S	4.53226	4.50524	4.33618	3.92932	3.98498	4.94996	4.49	4.22705	4.51715	4.1485	4.46312	4.72168	4.00151	3.92703	4.14432	4.57491	3.5854	3.69138	3.98922	3.98977	3.99746	4.397	3.6998	4.15937	3.63821	4.45824	3.54854	4.18402	4.48364	4.52449	4.35226	3.97331	3.53536	4.22011	4.3013	3.45633	4.47787	4.4406	4.74701	4.4464	3.59208	3.86274	3.96278	4.28638	4.25646	4.32775	4.20883	4.69704	4.38775
A	4.56032	4.51778	4.33618	4.03414	4.11476	4.8055	4.49502	4.27541	4.50303	4.22743	4.41398	4.51934	4.086	3.99944	4.09865	4.53095	3.85284	4.02723	3.97151	3.97217	4.10116	4.26563	4.02949	4.09767	3.89422	4.3921	3.85292	4.2303	4.49452	4.49044	4.28859	3.95449	3.87236	4.52133	4.50918	3.86055	4.36302	4.56061	4.52151	4.56721	3.96973	4.19398	3.96478	4.46316	4.2562	4.49121	4.29509	4.54519	4.45144
S	4.54915	4.65161	4.33618	4.26983	4.31646	4.72634	4.61606	4.32431	4.20152	4.33652	4.38871	4.40726	4.22903	4.20905	4.09865	4.3153	4.25769	4.45399	4.09467	4.09573	4.23461	4.24057	4.50425	4.16983	4.33746	4.47337	4.3204	4.38354	4.37188	4.63004	4.32485	4.08151	4.41755	4.76886	4.77047	4.41711	4.257	4.7911	4.40848	4.52801	4.5172	4.69778	4.10672	4.56153	4.21067	4.65154	4.38719	4.45223	4.40619
Q	4.56974	4.65161	4.33618	4.38374	4.34265	4.65611	4.6318	4.3048	4.19224	4.32402	4.4595	4.44589	4.27771	4.23902	4.16564	4.20541	4.41795	4.60323	4.09829	4.0983	4.36201	4.22639	4.65234	4.21075	4.4285	4.40259	4.45795	4.65578	4.47048	4.63777	4.33587	4.07198	4.5758	4.62969	4.65185	4.59039	4.24915	4.7911	4.38486	4.47233	4.6896	4.78942	4.25665	4.64047	4.25398	4.53714	4.39754	4.33904	4.47561
R	4.58062	4.61128	4.24584	4.50068	4.34006	4.55599	4.66974	4.16421	4.08887	4.26136	4.36444	4.20686	4.21853	4.04165	4.28151	4.11179	4.51698	4.91909	3.9544	3.95501	4.33412	3.97658	4.9654	4.00187	4.59322	4.23103	4.72696	4.67257	4.49789	4.39583	4.20158	3.92657	4.87607	4.76229	4.69658	4.90216	4.09306	4.92058	4.09544	4.44321	5.05776	5.07706	4.14926	4.78385	4.10948	4.55082	4.29343	4.21876	4.502
N	4.60608	4.68367	4.33618	4.50068	4.41068	4.54689	4.70963	4.31438	4.17176	4.36982	4.50931	4.36359	4.38798	4.23288	4.31004	4.17218	4.51153	4.82764	4.08551	4.08534	4.47516	4.14948	4.875	4.18299	4.59889	4.25847	4.6795	4.59717	4.57793	4.61819	4.34054	4.04513	4.83364	4.77792	4.87668	4.88936	4.24328	4.92058	4.2684	4.54505	4.94902	4.96963	4.2545	4.83185	4.28062	4.59825	4.48392	4.32179	4.61788
Q	4.60608	4.68367	4.33618	4.50068	4.41068	4.54689	4.70963	4.31438	4.17176	4.36982	4.50931	4.36359	4.38798	4.23288	4.31004	4.17218	4.51153	4.82764	4.08551	4.08534	4.47516	4.14948	4.875	4.18299	4.59889	4.25847	4.6795	4.59717	4.57793	4.61819	4.34054	4.04513	4.83364	4.77792	4.87668	4.88936	4.24328	4.92058	4.2684	4.54505	4.94902	4.96963	4.2545	4.83185	4.28062	4.59825	4.48392	4.32179	4.61788
A	4.68457	4.63742	4.59279	4.43524	4.53293	4.60957	4.51358	4.61826	4.68399	4.61276	4.70108	4.60725	4.58727	4.42394	4.43084	4.5889	4.57634	4.61943	4.23199	4.23204	4.63158	4.46302	4.60975	4.43576	4.51399	4.45415	4.46591	4.71212	4.85498	4.67342	4.58934	4.18994	4.56298	5.00345	4.87668	4.72591	4.56631	4.68386	4.57595	4.88018	4.64468	4.54422	4.49627	5.19869	4.72892	4.94774	4.83171	4.65797	5.0995
Q	4.83687	4.90396	4.98781	4.79501	4.91291	4.90519	4.90362	4.977	4.98449	4.98304	4.95411	4.78903	5.00053	4.78094	4.76343	4.8967	4.8021	4.92665	4.63079	4.63167	4.97588	4.75734	4.91171	4.77663	4.83828	4.66553	4.76442	4.79114	5.03437	4.83405	4.85108	4.65945	4.85777	5.54835	5.05883	5.0174	4.8081	5.13088	4.75638	5.22615	4.92582	4.77139	4.77836	5.51255	5.0456	5.40826	5.21709	5.03377	5.45036
V	4.97714	5.15033	5.41681	5.18396	5.27444	5.26573	5.25721	5.32756	5.31853	5.31128	5.24637	5.11632	5.3752	5.21109	5.0303	5.13266	5.12019	5.17792	5.08753	5.0883	5.36738	5.14779	5.15863	5.22865	5.09855	4.97238	4.99642	5.24001	5.21282	5.02978	5.13528	5.20378	5.07111	5.78773	4.88139	5.19734	5.06036	5.47265	5.0516	5.4394	5.13906	4.92244	5.2662	5.71099	5.40501	5.68963	5.53774	5.32274	5.73485
Y	5.26503	5.36347	5.79362	5.75397	5.75887	5.5719	5.72435	5.63836	5.61562	5.68592	5.51611	5.26004	5.69799	5.5565	5.54036	5.40693	5.63635	5.68133	5.42305	5.42433	5.7202	5.35197	5.71824	5.48184	5.64287	5.29634	5.51958	5.59466	5.71831	5.34527	5.42406	5.55368	5.62635	5.98124	5.0593	5.74023	5.35877	5.47265	5.22766	5.74805	5.70689	5.38326	5.65566	6.05052	5.64642	5.86783	5.83061	5.4492	6.04779
Y	5.27212	5.36347	5.79362	5.88074	5.74676	5.61189	5.77762	5.69538	5.63323	5.59464	5.14628	5.28555	5.79485	5.99205	5.61711	5.61829	5.65257	5.59875	5.97458	5.97567	6.12662	5.60279	5.63647	5.74228	5.482	5.29634	5.37122	5.11265	5.77236	5.45988	5.40427	6.13769	5.50957	5.47489	4.73722	5.48385	5.48411	5.32864	5.42606	5.97534	5.5148	5.38326	5.8847	5.65389	5.74377	5.50426	5.78631	5.50295	5.65709
F	5.38033	5.54082	5.94039	6.25807	5.9091	5.86565	6.30086	5.69538	5.71968	5.61178	5.19977	5.24912	5.87846	6.0474	5.7065	5.56777	5.77771	6.0662	6.11879	6.11896	6.34465	5.50064	6.09964	5.73851	5.65593	5.22005	5.71503	5.32274	5.80805	5.40358	5.28689	6.38149	5.84987	5.53967	4.52951	5.73721	5.35611	5.83719	5.25145	6.00094	5.95395	5.88721	5.92764	5.54639	5.62952	5.39237	5.69456	5.33345	5.52461
P	5.18744	5.23966	5.46992	5.63812	5.41918	5.59529	5.77996	5.30881	5.38675	5.20979	4.85587	5.00601	5.33128	5.55627	5.22271	5.35413	5.30637	5.50352	5.5869	5.5875	5.73315	5.17764	5.54242	5.2772	5.16836	5.06367	5.19165	4.92884	5.47756	5.21532	4.98893	5.75189	5.30484	5.14579	4.47775	5.19991	5.09615	5.32864	5.07946	5.67344	5.40774	5.49963	5.38124	5.14161	5.22247	5.05759	5.26149	5.06402	5.08879
Y	5.01022	4.97516	5.03672	5.07958	4.88854	5.36887	5.38519	4.90341	5.06425	4.79656	4.63641	4.89557	4.85712	5.00533	5.00074	5.15755	4.63126	4.79974	5.108	5.10859	5.18059	4.93228	4.84538	4.89358	4.5821	4.82273	4.5595	4.45733	5.27725	5.05037	4.78278	5.17473	4.63943	4.60432	4.42658	4.49426	4.96957	4.86439	5.02113	5.30684	4.69025	4.90984	4.88028	4.76638	4.87549	4.63249	4.85729	4.94908	4.76715
S	4.75394	4.73603	4.61102	4.80198	4.46524	5.00038	5.03264	4.52713	4.69273	4.3447	4.02635	4.52764	4.59537	4.82645	4.73129	4.97404	4.31383	4.60667	5.09396	5.09463	5.17313	4.6729	4.59862	4.64679	4.17167	4.3513	4.25876	3.82885	4.886	4.60096	4.37189	5.16722	4.36351	4.19499	4.03747	4.1515	4.62617	4.86439	4.70378	5.18646	4.40182	4.75918	4.60896	4.3339	4.58625	4.22619	4.46986	4.74659	4.25338
G	4.75394	4.73603	4.61102	4.80198	4.46524	5.00038	5.03264	4.52713	4.69273	4.3447	4.02635	4.52764	4.59537	4.82645	4.73129	4.97404	4.31383	4.60667	5.09396	5.09463	5.17313	4.6729	4.59862	4.64679	4.17167	4.3513	4.25876	3.82885	4.886	4.60096	4.37189	5.16722	4.36351	4.19499	4.03747	4.1515	4.62617	4.86439	4.70378	5.18646	4.40182	4.75918	4.60896	4.3339	4.58625	4.22619	4.46986	4.74659	4.25338
P	4.59153	4.49696	4.24584	4.32627	4.028	4.79804	4.68891	4.18142	4.41178	4.00009	3.84438	4.42775	4.18665	4.34787	4.5302	4.79142	3.765	4.01758	4.65732	4.65797	4.67455	4.45145	4.02027	4.30899	3.69847	4.14426	3.7402	3.46257	4.70732	4.45544	4.19124	4.64873	3.81617	3.75357	3.99134	3.58813	4.51126	4.4406	4.64976	4.85133	3.81779	4.24879	4.1799	4.01761	4.28154	3.87097	4.12647	4.63886	3.98454
P	4.59153	4.49696	4.24584	4.32627	4.028	4.79804	4.68891	4.18142	4.41178	4.00009	3.84438	4.42775	4.18665	4.34787	4.5302	4.79142	3.765	4.01758	4.65732	4.65797	4.67455	4.45145	4.02027	4.30899	3.69847	4.14426	3.7402	3.46257	4.70732	4.45544	4.19124	4.64873	3.81617	3.75357	3.99134	3.58813	4.51126	4.4406	4.64976	4.85133	3.81779	4.24879	4.1799	4.01761	4.28154	3.87097	4.12647	4.63886	3.98454
G	4.59153	4.49696	4.24584	4.32627	4.028	4.79804	4.68891	4.18142	4.41178	4.00009	3.84438	4.42775	4.18665	4.34787	4.5302	4.79142	3.765	4.01758	4.65732	4.65797	4.67455	4.45145	4.02027	4.30899	3.69847	4.14426	3.7402	3.46257	4.70732	4.45544	4.19124	4.64873	3.81617	3.75357	3.99134	3.58813	4.51126	4.4406	4.64976	4.85133	3.81779	4.24879	4.1799	4.01761	4.28154	3.87097	4.12647	4.63886	3.98454
S	4.56976	4.46618	4.24584	4.23301	3.99835	4.80579	4.58449	4.11172	4.40982	4.01116	4.14086	4.52884	4.05942	4.06643	4.38918	4.52955	3.8147	4.01758	4.24437	4.24429	4.38209	4.31652	4.02027	4.18149	3.7429	4.21672	3.77812	4.07565	4.65648	4.38772	4.21278	4.22444	3.82132	3.85754	3.96509	3.66455	4.40612	4.4406	4.5773	4.53566	3.88656	4.1746	4.16596	4.20061	4.2258	3.97169	4.08759	4.49464	4.19354
G	4.56361	4.46618	4.24584	4.14176	4.00677	4.77155	4.54222	4.07056	4.39604	4.0766	4.43844	4.50698	3.99157	3.77085	4.32921	4.35915	3.80375	4.07684	3.85256	3.85269	4.0914	4.12328	4.07859	3.99184	3.85274	4.21672	3.88248	4.4599	4.61288	4.29562	4.22821	3.82248	3.90231	4.2143	4.23468	3.83587	4.30542	4.56061	4.40993	4.36313	4.02194	4.1746	4.00382	4.49529	4.15417	4.23404	4.11888	4.45074	4.48316
N	4.58876	4.10521	4.24584	4.25226	4.10329	4.17787	4.38478	4.08004	4.22984	4.10921	4.32684	4.27074	3.8929	3.89471	4.20569	4.23246	4.10942	4.44776	3.94466	3.94447	4.0914	4.00217	4.44203	3.92445	4.10122	4.1859	4.21063	4.62631	4.57748	4.33612	4.11597	3.91639	4.22269	4.24735	4.25943	4.1966	4.12893	4.68573	4.15266	4.27097	4.44478	4.53258	4.04354	4.25169	4.03791	4.23404	4.11665	4.22821	4.24055
Q	4.60953	4.10521	4.24584	4.3657	4.12819	4.11579	4.39974	4.06163	4.2205	4.09737	4.39663	4.30818	3.93771	3.92245	4.27444	4.12468	4.26409	4.59679	3.94814	3.94694	4.21449	3.98879	4.58807	3.96297	4.1873	4.11967	4.34469	4.91363	4.68072	4.34336	4.12647	3.90725	4.37396	4.1234	4.15352	4.36124	4.12132	4.68573	4.1304	4.21846	4.61442	4.621	4.19116	4.32527	4.07944	4.12991	4.12637	4.12071	4.30737
E	4.63808	4.11664	4.24584	4.48216	4.26263	3.99567	4.40466	4.10809	4.2073	4.17533	4.34822	4.12356	4.02085	3.99478	4.22733	4.08505	4.58215	5.01502	3.93062	3.92953	4.32381	3.86962	4.99691	3.90418	4.48195	4.05855	4.71736	4.96797	4.69207	4.31068	4.0661	3.88874	4.7909	4.41772	4.35426	4.87129	4.01561	4.81237	3.9342	4.33307	5.09956	5.01727	4.19328	4.50365	4.0792	4.2859	4.21094	3.9875	4.36989
N	4.63169	4.15891	4.31871	4.48216	4.30586	4.05392	4.33978	4.18937	4.25843	4.2437	4.35494	4.14101	4.04202	4.08272	4.25334	4.24478	4.52245	4.9364	3.92715	3.92707	4.28156	3.92052	4.91995	3.90418	4.49782	4.0193	4.67165	4.62406	4.73674	4.48052	4.14175	3.96776	4.73371	4.74807	4.49139	4.82759	4.08049	4.81237	3.96582	4.47467	5.00933	4.81713	4.10108	4.6522	4.20074	4.52606	4.31084	4.14651	4.56059
Q	4.63169	4.15891	4.31871	4.48216	4.30586	4.05392	4.33978	4.18937	4.25843	4.2437	4.35494	4.14101	4.04202	4.08272	4.25334	4.24478	4.52245	4.9364	3.92715	3.92707	4.28156	3.92052	4.91995	3.90418	4.49782	4.0193	4.67165	4.62406	4.73674	4.48052	4.14175	3.96776	4.73371	4.74807	4.49139	4.82759	4.08049	4.81237	3.96582	4.47467	5.00933	4.81713	4.10108	4.6522	4.20074	4.52606	4.31084	4.14651	4.56059
T	4.67331	4.61263	4.57428	4.55357	4.53293	4.61649	4.42448	4.5252	4.63645	4.55876	4.63059	4.49967	4.48436	4.34782	4.50097	4.57964	4.69239	4.78839	4.09618	4.09704	4.57541	4.31884	4.77491	4.28535	4.61936	4.31329	4.60974	4.73473	4.92411	4.63139	4.5366	4.14009	4.71101	5.20359	4.72403	4.87999	4.46756	4.68386	4.40211	4.86616	4.84071	4.54422	4.44519	5.40883	4.7232	5.04391	4.74738	4.60805	5.27023
Q	5.33345	5.16424	5.11886	5.09662	5.05397	5.07682	4.87549	4.99838	5.0679	5.01172	4.96808	4.84564	4.99424	4.84485	4.92978	5.09275	5.06776	5.26538	4.6129	4.61392	4.93594	4.73327	5.24379	4.70239	5.122	4.69116	5.07179	4.85724	5.14672	5.02052	4.93458	4.60783	5.18585	5.80072	5.4479	5.30397	4.8498	5.26274	4.79498	5.27564	5.25823	4.96208	4.70784	5.68423	5.00261	5.51764	5.04886	5.02632	5.54405
V	5.48812	5.42368	5.55913	5.51003	5.42588	5.44998	5.22705	5.35043	5.40754	5.34184	5.26116	5.1768	5.36844	5.28075	5.20598	5.33815	5.40345	5.53393	5.06787	5.06881	5.3243	5.12175	5.50739	5.14739	5.39752	4.9997	5.31876	5.31231	5.32915	5.22381	5.22368	5.14613	5.4136	6.05098	5.25682	5.4942	5.10425	5.6133	5.0926	5.4909	5.48586	5.11916	5.18847	5.88885	5.35896	5.8047	5.35917	5.31487	5.83343
W	6.27201	6.01056	6.11599	6.16714	5.98883	5.9073	5.84598	5.79524	5.83979	5.77799	5.6359	5.55133	5.94754	5.75767	5.66709	5.71286	5.91273	6.1821	5.71222	5.71188	5.80051	5.54035	6.1428	5.64833	5.96371	5.49082	5.90913	5.85509	5.51755	5.44806	5.57817	5.61346	6.03124	6.27604	5.87723	6.02559	5.45287	6.30705	5.50285	5.76456	6.06636	5.82213	5.61858	5.99108	5.51176	6.01295	5.56742	5.57497	5.87992
Y	6.28046	6.01056	6.11599	6.30302	5.97624	5.94969	5.90038	5.85384	5.8581	5.68523	5.25803	5.57825	6.04864	6.209	5.74559	5.93617	5.92974	6.09224	6.29316	6.29245	6.21264	5.80001	6.05497	5.91668	5.79368	5.49082	5.7503	5.35064	5.5697	5.56487	5.55782	6.20375	5.90606	5.74474	5.50307	5.75647	5.58041	6.14108	5.7117	5.99251	5.86216	5.82213	5.84612	5.59835	5.60679	5.64038	5.52513	5.62996	5.50006
W	6.40937	6.2093	6.27093	6.70744	6.14506	6.21873	6.43474	5.85384	5.948	5.70265	5.31268	5.5398	6.13591	6.26635	5.83703	5.88279	6.06102	6.60089	6.44506	6.44333	6.43373	5.69425	6.55252	5.9128	5.9775	5.41173	6.11836	5.57051	5.60414	5.5075	5.4371	6.45018	6.27085	5.81271	5.26178	6.02242	5.45016	6.72716	5.52789	6.01818	6.32898	6.36717	5.88878	5.4919	5.49527	5.52573	5.43751	5.45654	5.37126
P	5.60054	5.56878	5.60379	5.83704	5.38862	5.77402	5.9108	5.27522	5.44403	5.15917	4.98247	5.22927	5.47165	5.47468	5.48582	5.43767	5.13971	5.58346	5.72562	5.72508	5.78961	5.27586	5.55792	5.38067	5.12277	4.96396	5.21029	4.9929	5.35653	5.08903	5.06534	5.79815	5.30397	5.17377	4.67899	5.08446	5.15515	5.98721	5.2145	5.56048	5.35926	5.4659	5.359	5.13692	5.168	5.05739	5.09651	5.28336	5.11235
Y	5.42977	5.34877	5.26977	5.25879	5.02226	5.49688	5.46846	5.09448	5.23109	4.91151	4.80738	5.17287	5.16168	5.26806	5.0542	5.30582	4.71471	4.97137	5.40124	5.40009	5.40185	5.18198	4.95824	5.17208	4.68693	4.84648	4.68561	4.54879	5.14163	5.16018	4.93795	5.38389	4.76795	4.82168	4.80289	4.59626	5.08496	5.46558	5.25673	5.37751	4.76296	4.99801	4.98841	4.80981	4.99398	4.79284	4.91785	5.13897	4.83027
G	4.78037	4.81038	4.70914	4.80198	4.53789	4.9904	5.07562	4.69038	4.78786	4.45529	4.15999	4.69632	4.77996	5.05481	4.76282	5.0471	4.30862	4.52102	5.26285	5.26251	5.34148	4.87607	4.5149	4.85709	4.17681	4.37952	4.216	3.76706	4.97295	4.83369	4.51649	5.32324	4.32554	4.20876	4.1923	4.14066	4.79596	4.86439	4.90242	5.30533	4.30718	4.65847	4.72586	4.37738	4.77725	4.27023	4.66818	4.86251	4.36286
A	4.78037	4.81038	4.70914	4.80198	4.53789	4.9904	5.07562	4.69038	4.78786	4.45529	4.15999	4.69632	4.77996	5.05481	4.76282	5.0471	4.30862	4.52102	5.26285	5.26251	5.34148	4.87607	4.5149	4.85709	4.17681	4.37952	4.216	3.76706	4.97295	4.83369	4.51649	5.32324	4.32554	4.20876	4.1923	4.14066	4.79596	4.86439	4.90242	5.30533	4.30718	4.65847	4.72586	4.37738	4.77725	4.27023	4.66818	4.86251	4.36286
P	4.61705	4.56755	4.33618	4.32627	4.09354	4.78845	4.72895	4.3322	4.50122	4.1019	3.97198	4.59271	4.35483	4.55359	4.5604	4.8618	3.76045	3.94288	4.81173	4.81146	4.82666	4.645	3.94708	4.50401	3.70303	4.17114	3.70264	3.40669	4.79109	4.68081	4.32986	4.78909	3.78296	3.76588	4.14439	3.57876	4.67683	4.4406	4.84613	4.96252	3.73571	4.15889	4.28592	4.05792	4.45985	3.91132	4.30956	4.75214	4.0871
P	4.60898	4.54892	4.33618	4.32627	4.16166	4.76038	4.65601	4.37202	4.50918	4.13614	3.88485	4.47881	4.33503	4.64429	4.35904	4.85344	3.95712	4.10166	4.80537	4.80544	4.82666	4.58975	4.10245	4.46664	3.81675	4.24832	3.8299	3.48829	4.68998	4.66529	4.26194	4.79805	3.92253	3.90951	4.14439	3.75288	4.56318	4.4406	4.74186	5.01579	3.91205	4.35178	4.29025	4.05792	4.43182	4.00511	4.31317	4.61687	4.01868
G	4.59153	4.49696	4.24584	4.32627	4.028	4.79804	4.68891	4.18142	4.41178	4.00009	3.84438	4.42775	4.18665	4.34787	4.5302	4.79142	3.765	4.01758	4.65732	4.65797	4.67455	4.45145	4.02027	4.30899	3.69847	4.14426	3.7402	3.46257	4.70732	4.45544	4.19124	4.64873	3.81617	3.75357	3.99134	3.58813	4.51126	4.4406	4.64976	4.85133	3.81779	4.24879	4.1799	4.01761	4.28154	3.87097	4.12647	4.63886	3.98454
S	4.56976	4.46618	4.24584	4.23301	3.99835	4.80579	4.58449	4.11172	4.40982	4.01116	4.14086	4.52884	4.05942	4.06643	4.38918	4.52955	3.8147	4.01758	4.24437	4.24429	4.38209	4.31652	4.02027	4.18149	3.7429	4.21672	3.77812	4.07565	4.65648	4.38772	4.21278	4.22444	3.82132	3.85754	3.96509	3.66455	4.40612	4.4406	4.5773	4.53566	3.88656	4.1746	4.16596	4.20061	4.2258	3.97169	4.08759	4.49464	4.19354
G	4.56361	4.46618	4.24584	4.14176	4.00677	4.77155	4.54222	4.07056	4.39604	4.0766	4.43844	4.50698	3.99157	3.77085	4.32921	4.35915	3.80375	4.07684	3.85256	3.85269	4.0914	4.12328	4.07859	3.99184	3.85274	4.21672	3.88248	4.4599	4.61288	4.29562	4.22821	3.82248	3.90231	4.2143	4.23468	3.83587	4.30542	4.56061	4.40993	4.36313	4.02194	4.1746	4.00382	4.49529	4.15417	4.23404	4.11888	4.45074	4.48316
N	4.59187	4.47862	4.24584	4.25226	4.13725	4.63229	4.5473	4.11712	4.3823	4.15416	4.38957	4.31384	4.07585	3.84038	4.28151	4.31726	4.08747	4.44776	3.83546	3.8357	4.19753	4.00009	4.44203	3.93262	4.12384	4.15416	4.2155	4.50923	4.62407	4.2633	4.16636	3.80438	4.27429	4.51511	4.43934	4.28448	4.195	4.68386	4.20044	4.48167	4.44478	4.53258	4.00584	4.68069	4.15392	4.39396	4.2033	4.30685	4.54824
Q	4.59187	4.47862	4.24584	4.25226	4.13725	4.63229	4.5473	4.11712	4.3823	4.15416	4.38957	4.31384	4.07585	3.84038	4.28151	4.31726	4.08747	4.44776	3.83546	3.8357	4.19753	4.00009	4.44203	3.93262	4.12384	4.15416	4.2155	4.50923	4.62407	4.2633	4.16636	3.80438	4.27429	4.51511	4.43934	4.28448	4.195	4.68386	4.20044	4.48167	4.44478	4.53258	4.00584	4.68069	4.15392	4.39396	4.2033	4.30685	4.54824
Q	4.6203	4.49109	4.24584	4.3657	4.27199	4.4971	4.55239	4.16421	4.3686	4.2332	4.34124	4.12898	4.16191	3.9112	4.23432	4.27578	4.39236	4.85243	3.81844	3.81878	4.30641	3.88058	4.83785	3.87428	4.41403	4.09253	4.57708	4.5591	4.63528	4.23122	4.10541	3.78636	4.68173	4.83739	4.65389	4.78556	4.0874	4.81045	4.00091	4.60344	4.91208	4.92127	4.00787	4.87373	4.15368	4.55993	4.28945	4.16762	4.61426
S	4.61394	4.5372	4.31871	4.3657	4.31531	4.56266	4.48534	4.24661	4.42169	4.30252	4.34795	4.14646	4.18382	3.99731	4.26038	4.44297	4.33513	4.77637	3.81506	3.81639	4.26433	3.93162	4.76334	3.87428	4.42966	4.05294	4.53274	4.24349	4.67941	4.39793	4.18179	3.86329	4.62585	5.19912	4.80046	4.74263	4.15344	4.81045	4.03308	4.75387	4.82517	4.72496	3.91974	5.03449	4.27743	4.81544	4.39121	4.33382	4.81563
Q	4.61394	4.5372	4.31871	4.3657	4.31531	4.56266	4.48534	4.24661	4.42169	4.30252	4.34795	4.14646	4.18382	3.99731	4.26038	4.44297	4.33513	4.77637	3.81506	3.81639	4.26433	3.93162	4.76334	3.87428	4.42966	4.05294	4.53274	4.24349	4.67941	4.39793	4.18179	3.86329	4.62585	5.19912	4.80046	4.74263	4.15344	4.81045	4.03308	4.75387	4.82517	4.72496	3.91974	5.03449	4.27743	4.81544	4.39121	4.33382	4.81563
T	4.65225	4.61263	4.57428	4.43524	4.50558	4.68612	4.40943	4.54571	4.64671	4.57193	4.55709	4.46058	4.43333	4.31708	4.42859	4.69931	4.52219	4.63315	4.09256	4.09447	4.44178	4.33332	4.62292	4.2437	4.5244	4.38264	4.4675	4.45787	4.8155	4.62367	4.52506	4.14978	4.54809	5.36001	4.84449	4.69578	4.47581	4.68386	4.42583	4.92674	4.66275	4.45727	4.28862	5.31682	4.67512	5.17108	4.7362	4.72826	5.18848
Q	4.78794	4.75192	4.89246	4.68103	4.88161	4.83693	4.53166	4.90952	4.95462	4.9867	4.8814	4.6772	4.84297	4.69422	4.82828	5.00907	4.95704	4.78839	4.41735	4.41947	4.85222	4.65106	4.77491	4.61921	4.89699	4.62343	4.7113	4.72294	5.26249	5.05079	4.92636	4.54122	4.81603	5.57264	5.35522	5.06726	4.8498	4.68386	4.71424	5.29054	4.84071	4.54422	4.69438	5.6473	5.13477	5.41176	5.22312	5.09559	5.52231
V	4.92679	4.99066	5.31326	5.06073	5.24083	5.19245	4.85842	5.25532	5.28667	5.31518	5.16938	4.99685	5.20584	5.11657	5.09878	5.25043	5.2854	5.03261	4.85303	4.85518	5.23399	5.03279	5.01494	5.05633	5.16041	4.92752	4.94071	5.16542	5.44903	5.2553	5.21497	5.07174	5.02754	5.81306	5.16738	5.24899	5.10425	4.99586	5.00685	5.50641	5.05027	4.68808	5.17364	5.85059	5.50054	5.69332	5.54414	5.38811	5.81055
L	5.6305	5.53068	5.84549	5.66426	5.78458	5.62816	5.4337	5.69222	5.70925	5.74915	5.53757	5.35836	5.76739	5.57866	5.5504	5.61898	5.78354	5.62206	5.47007	5.47115	5.70213	5.44412	5.59354	5.54841	5.70172	5.41155	5.48912	5.6932	5.64166	5.48091	5.56887	5.53231	5.60113	6.02928	5.77724	5.75667	5.45287	5.6133	5.41019	5.78085	5.58467	5.33185	5.60252	5.95215	5.65737	5.89757	5.75958	5.6518	5.85686
Y	5.63809	5.53068	5.84549	5.78906	5.77242	5.66856	5.48427	5.74978	5.72715	5.65685	5.1663	5.38434	5.86543	6.01596	5.62729	5.83862	5.80019	5.54034	6.02638	6.02725	6.10726	5.69927	5.51355	5.81202	5.53917	5.41155	5.34158	5.20269	5.69499	5.59842	5.54855	6.11407	5.48488	5.51886	5.40945	5.49956	5.58041	5.46558	5.61553	6.00944	5.39669	5.33185	5.8294	5.56198	5.75491	5.53215	5.71583	5.70755	5.47849
W	5.63809	5.53068	5.84549	5.78906	5.77242	5.66856	5.48427	5.74978	5.72715	5.65685	5.1663	5.38434	5.86543	6.01596	5.62729	5.83862	5.80019	5.54034	6.02638	6.02725	6.10726	5.69927	5.51355	5.81202	5.53917	5.41155	5.34158	5.20269	5.69499	5.59842	5.54855	6.11407	5.48488	5.51886	5.40945	5.49956	5.58041	5.46558	5.61553	6.00944	5.39669	5.33185	5.8294	5.56198	5.75491	5.53215	5.71583	5.70755	5.47849
P	5.48789	5.39054	5.46533	5.48509	5.24057	5.52422	5.41996	5.27522	5.36174	5.14342	4.93122	5.26555	5.39382	5.42458	5.39988	5.48701	5.02839	5.15321	5.59068	5.59102	5.59066	5.37384	5.13589	5.38421	4.96523	5.03651	4.89685	4.79583	5.32361	5.14205	5.1778	5.57663	4.99543	5.11327	4.89355	4.85993	5.27834	5.46558	5.3879	5.53677	4.96398	4.99801	5.32017	5.23649	5.27288	5.16232	5.17864	5.45128	5.23494
V	5.32056	5.17757	5.13957	4.94172	4.88429	5.25907	5.01435	5.09448	5.15202	4.89651	4.75793	5.20877	5.08826	5.21984	4.97503	5.35397	4.61259	4.58829	5.27394	5.27364	5.21622	5.27822	4.58175	5.17548	4.5428	4.91731	4.40374	4.36925	5.11004	5.21394	5.04758	5.17821	4.49059	4.7653	5.02314	4.39329	5.20647	4.98941	5.43152	5.35457	4.41165	4.57018	4.95228	4.90304	5.09533	4.89228	4.99709	5.3023	4.94609
G	4.68422	4.65641	4.59279	4.51245	4.41322	4.7745	4.65413	4.69038	4.7155	4.44168	4.11719	4.72891	4.71197	5.00855	4.68821	5.09289	4.2153	4.17264	5.13881	5.13928	5.15792	4.96662	4.17207	4.86029	4.04837	4.44353	3.96237	3.61838	4.94239	4.88405	4.61676	5.11987	4.07391	4.15954	4.38454	3.95781	4.91057	4.4406	5.06544	5.28271	3.98949	4.2597	4.69163	4.46223	4.8742	4.35883	4.7434	5.01705	4.46747
A	4.73797	4.75766	4.83173	4.53876	4.60183	4.93831	4.63329	4.86722	4.96406	4.67163	4.51153	5.02771	4.939	4.92857	4.85103	5.18585	4.41496	4.17264	4.97162	4.97315	4.94764	5.12283	4.17207	5.06039	4.3746	4.83816	4.13374	4.04085	4.88426	4.67982	4.97067	4.90927	4.22737	4.5051	4.76705	4.1997	5.17241	4.4406	5.36225	5.28591	4.06135	4.18532	4.95071	4.75003	5.03849	4.7528	4.93543	5.18345	4.77047
P	4.67003	4.66686	4.56177	4.3515	4.26849	4.95275	4.70778	4.49553	4.73849	4.31426	4.3524	4.8829	4.56465	4.48088	4.71877	4.95054	3.93857	3.94288	4.65518	4.65593	4.62989	4.79108	3.94708	4.68945	4.00143	4.54158	3.86277	3.80445	4.73474	4.48508	4.66178	4.5921	3.92545	4.07874	4.50595	3.79748	4.92621	4.4406	5.13009	4.96553	3.803	4.08627	4.52259	4.31965	4.61017	4.26484	4.48402	4.90976	4.3643
M	4.69895	4.67986	4.56177	4.46759	4.40749	4.80821	4.71305	4.54696	4.72368	4.39634	4.30448	4.67365	4.66103	4.56351	4.66678	4.90297	4.23235	4.30162	4.63452	4.63539	4.74998	4.64794	4.29879	4.61988	4.283	4.4742	4.1941	3.84653	4.74622	4.45133	4.59359	4.57035	4.29964	4.36987	4.72372	4.2416	4.79987	4.56061	4.8864	5.10044	4.20282	4.43668	4.52488	4.4978	4.6099	4.42592	4.57592	4.75104	4.42765
G	4.71948	4.66106	4.52373	4.61331	4.41103	4.79705	4.76703	4.44907	4.67772	4.33183	4.17471	4.55107	4.66586	4.47969	4.88459	4.92062	4.30573	4.46499	4.66021	4.66191	4.80299	4.54362	4.45897	4.55636	4.38894	4.40874	4.34341	3.78324	4.78078	4.22679	4.5427	4.59013	4.47312	4.31226	4.65707	4.37097	4.76933	4.59111	4.77408	5.13271	4.36529	4.58713	4.55944	4.50705	4.52899	4.35302	4.47222	4.7187	4.363
Q	4.72448	4.69758	4.62034	4.49172	4.43685	4.8961	4.71934	4.4593	4.77269	4.44889	4.61634	4.73561	4.65121	4.14683	4.92076	4.82128	4.24975	4.35875	4.24788	4.24995	4.41067	4.48661	4.35513	4.48564	4.51384	4.59638	4.3698	4.25072	4.71535	4.09233	4.72791	4.15812	4.45057	4.66319	4.99475	4.44462	4.83273	4.64241	4.83637	4.91554	4.34056	4.40013	4.51003	4.81312	4.52714	4.68694	4.53725	4.80973	4.71218
[truncated: 4 more columns]

## Sheet: L30_Frscore
AA	Partition coefficient (Garel et al., 1973)	Dependence of partition coefficient on ionic strength (Zaslavsky et al., 1982)	Transfer energy, organic solvent/water (Nozaki-Tanford, 1971)	van der Waals parameter epsilon (Levitt, 1976)	The stability scale from the knowledge-based atom-atom potential (Zhou-Zhou, 2004)	Free energies of transfer of AcWl-X-LL peptides from bilayer interface to water (Wimley-White, 1996)	Principal component III (aromaticity) (Sneath, 1966)	Buriability (Zhou-Zhou, 2004)	Transfer free energy from oct to wat (Radzicka-Wolfenden, 1988)	Interactivity scale obtained by maximizing the mean of correlation coefficient over single-domain globular proteins (Bastolla et al., 2005)	Linker index (Bae et al., 2005)	Hydrophobicity scale from native protein structures (Casari-Sippl, 1992)	Normalized hydrophobicity scales for beta-proteins (Cid et al., 1992)	Side-chain contribution to protein stability (kJ/mol) (Takano-Yutani, 2001)	Hydration free energy (Robson-Osguthorpe, 1979)	Hydrophobic parameter pi (Fauchere-Pliska, 1983)	The relative stability scale extracted from mutation experiments (Zhou-Zhou, 2004)	Total weighted degree of the graph (obtained by adding all the weights of all the vertices) (Karkbara-Knisley, 2016)	Hydrophobicity (Jones, 1975)	Hydrophobicity index (Argos et al., 1982)	Hydrophobicity factor (Goldsack-Chalifoux, 1973)	Normalized hydrophobicity scales for alpha/beta-proteins (Cid et al., 1992)	Number of edges (size of the graph) (Karkbara-Knisley, 2016)	Normalized average hydrophobicity scales (Cid et al., 1992)	Mean area buried on transfer (Rose et al., 1985)	Propensity to be buried inside (Wertz-Scheraga, 1978)	Refractivity (McMeekin et al., 1964), Cited by Jones (1975)	Propensity of amino acids within pi-helices (Fodje-Al-Karadaghi, 2002)	Hydrophobicity coefficient in RP-HPLC, C18 with 0.1%TFA/MeCN/H2O (Wilce et al. 1995)	Hydrophobicity coefficient in RP-HPLC, C8 with 0.1%TFA/MeCN/H2O (Wilce et al. 1995)	14 A contact number (Nishikawa-Ooi, 1986)	Transfer free energy (Simon, 1976), Cited by Charton-Charton (1982)	Polarizability parameter (Charton-Charton, 1982)	Conformational preference for antiparallel beta-strands (Lifson-Sander, 1979)	Relative preference value at N4 (Richardson-Richardson, 1988)	Side chain volume (Krigbaum-Komoriya, 1979)	Information value for accessibility; average fraction 35% (Biou et al., 1988)	Amphiphilicity index (Mitaku et al., 2002)	Information value for accessibility; average fraction 23% (Biou et al., 1988)	RF rank (Zimmerman et al., 1968)	Number of vertices (order of the graph) (Karkbara-Knisley, 2016)	Radius (minimum eccentricity) (Karkbara-Knisley, 2016)	Normalized hydrophobicity scales for alpha-proteins (Cid et al., 1992)	Normalized frequency of beta-sheet (Chou-Fasman, 1978b)	Interactivity scale obtained by maximizing the mean of correlation coefficient over pairs of sequences sharing the TIM barrel fold (Bastolla et al., 2005)	Conformational preference for all beta-strands (Lifson-Sander, 1979)	Interactivity scale obtained from the contact matrix (Bastolla et al., 2005)	Average number of surrounding residues (Ponnuswamy et al., 1980)	Normalized frequency of beta-sheet from CF (Palau et al., 1981)
M	4.66251	4.64411	4.62034	4.29889	4.32339	5.09368	4.59008	4.4428	4.81181	4.37145	4.53167	4.88541	4.45803	4.15686	4.64907	4.88546	4.10386	4.02633	4.27005	4.27245	4.22638	4.62607	4.02867	4.53536	4.23857	4.85855	4.03046	4.34144	4.53233	4.12129	4.71944	4.20422	4.06196	4.42457	4.6169	4.00096	4.84387	4.4406	5.05829	4.78517	3.96801	4.13743	4.51382	4.49959	4.48027	4.5836	4.39252	4.84177	4.47271
G	4.61915	4.58171	4.52373	4.20336	4.25408	5.04503	4.51989	4.36911	4.71685	4.30544	4.42835	4.73996	4.28694	4.09123	4.40921	4.78429	4.07127	4.03728	4.16119	4.16344	4.13471	4.49241	4.03919	4.3712	4.14067	4.79126	3.98073	4.37049	4.45248	4.15995	4.55124	4.11839	4.00384	4.4515	4.49342	3.95255	4.64951	4.4406	4.87409	4.6966	3.98237	4.18253	4.34418	4.43423	4.36457	4.56027	4.30075	4.70781	4.38595
S	4.60776	4.80589	4.56177	4.2577	4.32292	5.00605	4.84216	4.4211	4.83396	4.38974	4.61915	4.86355	4.44533	4.29399	4.56101	4.75882	4.23616	4.35453	4.23306	4.23445	4.08067	4.52931	4.29648	4.51129	4.3883	4.95215	4.21316	4.62933	4.19205	4.22061	4.67701	4.25091	4.27496	4.58446	4.6771	4.17182	4.76294	4.57868	4.97346	4.69156	4.27607	4.50651	4.61391	4.46099	4.45568	4.59835	4.35348	4.68928	4.42485
S	4.52764	4.93992	4.42845	4.14176	4.19708	4.9111	5.12454	4.30148	4.77095	4.31873	4.72591	4.84631	4.31566	4.29399	4.48708	4.56635	4.12898	4.53705	4.11603	4.11607	3.87148	4.38392	4.41776	4.39338	4.3263	4.90088	4.21571	4.84663	3.90499	4.36921	4.57409	4.21989	4.2893	4.59789	4.63644	4.10795	4.64529	4.72106	4.85146	4.48342	4.41307	4.7318	4.56927	4.37124	4.36688	4.48676	4.23897	4.57089	4.3828
H	4.53393	5.20255	4.52268	4.25226	4.37821	4.87255	5.45545	4.43699	4.95698	4.48076	4.88859	4.93808	4.5606	4.64066	4.5799	4.59151	4.54258	5.08233	4.24687	4.24638	3.87148	4.44487	4.87649	4.59713	4.79256	5.20253	4.64972	5.23564	3.63758	4.39353	4.72859	4.41816	4.78996	4.89796	4.9051	4.58014	4.75848	4.86787	4.95288	4.57771	4.95146	5.3002	4.97083	4.4364	4.50012	4.64692	4.34929	4.49839	4.39905
H	4.54818	5.50157	4.61891	4.3657	4.4924	4.86282	5.8987	4.53507	5.14117	4.61039	5.17027	5.15955	4.84144	4.91738	4.89057	4.62476	4.74922	5.47277	4.38767	4.3863	3.87148	4.56092	5.179	4.85058	5.15088	5.42241	4.95801	5.52357	3.46154	4.43268	4.96622	4.6171	5.15873	5.02593	5.18933	4.86967	4.99583	5.01924	5.1676	4.62435	5.30512	5.67373	5.40222	4.50252	4.66675	4.70009	4.45874	4.55675	4.49054
H	4.56247	5.81778	4.71719	4.48216	4.60957	4.8531	6.37798	4.63532	5.3322	4.74376	5.46819	5.39096	5.13958	5.21061	5.22232	4.65825	4.96526	5.8932	4.53315	4.53084	3.87148	4.68	5.50027	5.118	5.53599	5.65159	5.28675	5.82734	3.29402	4.47218	5.21579	4.825	5.5559	5.15724	5.49003	5.17751	5.24502	5.17532	5.39162	4.67147	5.68404	6.07358	5.87105	4.56963	4.83954	4.75387	4.57095	4.61586	4.58392
H	4.56247	5.81778	4.71719	4.48216	4.60957	4.8531	6.37798	4.63532	5.3322	4.74376	5.46819	5.39096	5.13958	5.21061	5.22232	4.65825	4.96526	5.8932	4.53315	4.53084	3.87148	4.68	5.50027	5.118	5.53599	5.65159	5.28675	5.82734	3.29402	4.47218	5.21579	4.825	5.5559	5.15724	5.49003	5.17751	5.24502	5.17532	5.39162	4.67147	5.68404	6.07358	5.87105	4.56963	4.83954	4.75387	4.57095	4.61586	4.58392
H	4.56247	5.81778	4.71719	4.48216	4.60957	4.8531	6.37798	4.63532	5.3322	4.74376	5.46819	5.39096	5.13958	5.21061	5.22232	4.65825	4.96526	5.8932	4.53315	4.53084	3.87148	4.68	5.50027	5.118	5.53599	5.65159	5.28675	5.82734	3.29402	4.47218	5.21579	4.825	5.5559	5.15724	5.49003	5.17751	5.24502	5.17532	5.39162	4.67147	5.68404	6.07358	5.87105	4.56963	4.83954	4.75387	4.57095	4.61586	4.58392
H	4.56247	5.81778	4.71719	4.48216	4.60957	4.8531	6.37798	4.63532	5.3322	4.74376	5.46819	5.39096	5.13958	5.21061	5.22232	4.65825	4.96526	5.8932	4.53315	4.53084	3.87148	4.68	5.50027	5.118	5.53599	5.65159	5.28675	5.82734	3.29402	4.47218	5.21579	4.825	5.5559	5.15724	5.49003	5.17751	5.24502	5.17532	5.39162	4.67147	5.68404	6.07358	5.87105	4.56963	4.83954	4.75387	4.57095	4.61586	4.58392
H	4.56247	5.81778	4.71719	4.48216	4.60957	4.8531	6.37798	4.63532	5.3322	4.74376	5.46819	5.39096	5.13958	5.21061	5.22232	4.65825	4.96526	5.8932	4.53315	4.53084	3.87148	4.68	5.50027	5.118	5.53599	5.65159	5.28675	5.82734	3.29402	4.47218	5.21579	4.825	5.5559	5.15724	5.49003	5.17751	5.24502	5.17532	5.39162	4.67147	5.68404	6.07358	5.87105	4.56963	4.83954	4.75387	4.57095	4.61586	4.58392
H	4.56247	5.81778	4.71719	4.48216	4.60957	4.8531	6.37798	4.63532	5.3322	4.74376	5.46819	5.39096	5.13958	5.21061	5.22232	4.65825	4.96526	5.8932	4.53315	4.53084	3.87148	4.68	5.50027	5.118	5.53599	5.65159	5.28675	5.82734	3.29402	4.47218	5.21579	4.825	5.5559	5.15724	5.49003	5.17751	5.24502	5.17532	5.39162	4.67147	5.68404	6.07358	5.87105	4.56963	4.83954	4.75387	4.57095	4.61586	4.58392
H	4.56247	5.81778	4.71719	4.48216	4.60957	4.8531	6.37798	4.63532	5.3322	4.74376	5.46819	5.39096	5.13958	5.21061	5.22232	4.65825	4.96526	5.8932	4.53315	4.53084	3.87148	4.68	5.50027	5.118	5.53599	5.65159	5.28675	5.82734	3.29402	4.47218	5.21579	4.825	5.5559	5.15724	5.49003	5.17751	5.24502	5.17532	5.39162	4.67147	5.68404	6.07358	5.87105	4.56963	4.83954	4.75387	4.57095	4.61586	4.58392
H	4.56247	5.81778	4.71719	4.48216	4.60957	4.8531	6.37798	4.63532	5.3322	4.74376	5.46819	5.39096	5.13958	5.21061	5.22232	4.65825	4.96526	5.8932	4.53315	4.53084	3.87148	4.68	5.50027	5.118	5.53599	5.65159	5.28675	5.82734	3.29402	4.47218	5.21579	4.825	5.5559	5.15724	5.49003	5.17751	5.24502	5.17532	5.39162	4.67147	5.68404	6.07358	5.87105	4.56963	4.83954	4.75387	4.57095	4.61586	4.58392
H	4.54818	5.50157	4.61891	4.3657	4.4924	4.86282	5.8987	4.53507	5.14117	4.61039	5.17027	5.15955	4.84144	4.91738	4.89057	4.62476	4.74922	5.47277	4.38767	4.3863	3.87148	4.56092	5.179	4.85058	5.15088	5.42241	4.95801	5.52357	3.46154	4.43268	4.96622	4.6171	5.15873	5.02593	5.18933	4.86967	4.99583	5.01924	5.1676	4.62435	5.30512	5.67373	5.40222	4.50252	4.66675	4.70009	4.45874	4.55675	4.49054
H	4.5669	4.80165	4.52268	4.3657	4.41029	4.29147	5.34885	4.40682	4.76116	4.47921	4.87255	4.79825	4.46817	4.69949	4.65475	4.46575	4.6637	5.3301	4.35415	4.35298	3.87148	4.36625	5.10989	4.55734	4.94965	5.07069	4.87516	5.30396	3.68749	4.44971	4.67644	4.51825	4.99879	4.75502	4.93377	4.77837	4.67707	5.00142	4.76648	4.43343	5.22537	5.49963	5.01508	4.19599	4.40184	4.53809	4.34329	4.39868	4.23184
S	4.5732	4.54066	4.42845	4.3657	4.32427	4.23616	4.96378	4.29205	4.58044	4.34073	4.68139	4.63254	4.25743	4.46661	4.43031	4.32074	4.62868	5.11569	4.21815	4.21677	3.98796	4.24093	4.9696	4.3616	4.70199	4.78809	4.71759	5.33971	3.96242	4.41777	4.46402	4.31347	4.80771	4.49872	4.54758	4.67058	4.44665	4.85059	4.54394	4.33475	5.06316	5.23778	4.78307	4.20591	4.28832	4.37642	4.24667	4.23195	4.21094
E	4.69185	4.42353	4.6378	4.4879	4.56607	4.38124	4.71803	4.5353	4.70899	4.60141	4.74135	4.64901	4.38103	4.58351	4.52332	4.57243	4.853	4.9099	4.4068	4.40628	4.35646	4.43607	4.83317	4.49948	4.73517	4.84633	4.66569	5.36232	4.55044	4.78324	4.62736	4.51695	4.72702	4.55809	4.75167	4.7404	4.58929	4.7043	4.63894	4.60789	4.90599	4.9884	4.81751	4.40174	4.54178	4.5283	4.5683	4.50232	4.39056
N	4.85107	4.42353	4.93175	4.85194	4.85231	4.60213	4.75674	4.76032	4.82089	4.8171	4.80053	4.66554	4.55046	4.70792	4.62836	4.7207	5.05416	5.02579	4.67146	4.67146	4.82112	4.59289	5.00839	4.63715	4.8214	4.79342	4.81668	5.48899	5.07038	4.91213	4.6691	4.79544	4.84005	4.78204	4.54333	4.91925	4.59424	4.99785	4.59674	4.82473	5.04143	4.9884	4.88291	4.67853	4.72097	4.77343	4.82294	4.68113	4.66947
L	5.1602	4.67891	5.38706	5.38544	5.38417	4.85999	5.22364	5.21971	5.19338	5.28815	5.21488	4.97531	5.0175	5.2575	5.13164	5.04601	5.55695	5.41189	5.14464	5.14405	5.30524	4.98268	5.45064	5.08173	5.34272	5.13883	5.26759	5.76592	5.66104	5.48429	5.09477	5.27242	5.32326	4.95815	4.88949	5.41889	5.04372	4.99785	4.95783	5.21536	5.4781	5.33996	5.37703	5.00641	5.13721	4.97425	5.30331	4.90937	5.05103
Y	5.16369	5.1045	5.38706	5.38544	5.42874	5.38861	5.41727	5.26714	5.38056	5.346	5.29048	5.02551	5.2533	5.18416	5.22414	5.14711	5.52727	5.41189	5.00222	5.00221	5.44285	4.98009	5.45064	5.09231	5.3722	5.09986	5.27368	5.61999	5.71865	5.39218	5.15713	5.12162	5.38831	5.27071	5.09601	5.53237	5.12442	4.99586	5.01489	5.47265	5.4781	5.33996	5.3269	5.51156	5.28481	5.16213	5.41493	5.00069	5.41752
F	5.14942	5.1254	5.38706	5.2455	5.30768	5.50216	5.48342	5.24283	5.38295	5.31707	5.32327	5.10855	5.21723	5.04698	5.37757	5.2907	5.06203	5.03373	5.00443	5.00534	5.28388	5.05694	5.07728	5.08501	5.10498	5.0877	4.94113	5.16759	5.7131	5.4011	5.226	5.12402	5.01687	5.2297	5.22595	5.07653	5.26175	4.99586	5.15277	5.48193	5.03886	5.00561	5.1341	5.4178	5.26409	5.16834	5.39766	5.28147	5.4243
Q	5.02613	4.97516	5.03672	5.10267	4.92856	5.2514	5.35374	4.83241	5.03727	4.86078	5.04975	4.91464	4.83091	4.67455	5.01303	4.83713	4.79178	5.03373	4.64057	4.64016	4.98245	4.69573	5.07728	4.71748	4.81556	4.74642	4.83462	5.18049	5.34574	4.95261	4.81254	4.67142	4.90747	4.88336	4.61	4.88892	4.84704	4.99586	4.8116	5.0422	5.03886	5.00561	4.86157	5.18902	4.84215	4.81704	4.90602	4.77615	5.17669
G	4.94718	4.84017	4.8791	4.85194	4.77687	5.096	5.01756	4.73202	4.98532	4.71948	4.87483	4.91464	4.79078	4.55101	4.97998	4.88268	4.7205	4.71983	4.50213	4.50264	4.74552	4.68581	4.76513	4.70027	4.79721	4.84903	4.68023	4.83403	5.15024	4.65864	4.87684	4.43247	4.77685	4.64107	4.86368	4.78443	4.96445	4.56061	4.97789	5.03915	4.75127	4.76729	4.84332	4.98226	4.75309	4.68331	4.77253	4.71269	4.91418
N	4.69412	4.60753	4.46673	4.58677	4.36324	4.74624	4.68908	4.36889	4.61959	4.27488	4.2334	4.54528	4.53261	4.38837	4.71165	4.70895	4.39696	4.52997	4.48975	4.49034	4.73869	4.43939	4.52246	4.46323	4.36751	4.37503	4.37153	4.15243	4.76841	4.24408	4.45787	4.42604	4.49276	4.22847	4.43615	4.41954	4.62141	4.56061	4.66327	4.92485	4.4591	4.621	4.57405	4.53018	4.47111	4.27255	4.39187	4.51988	4.38456
M	4.65708	4.576	4.46673	4.46759	4.29594	4.86025	4.61159	4.35919	4.64227	4.23007	4.18664	4.631	4.4187	4.39474	4.55379	4.74646	4.30576	4.3194	4.5038	4.50459	4.61888	4.52168	4.3159	4.49285	4.2057	4.52309	4.16457	4.20538	4.65648	4.26208	4.45307	4.45542	4.2531	4.09728	4.23164	4.14931	4.6278	4.4406	4.79051	4.84606	4.22535	4.45344	4.57636	4.35075	4.44328	4.21578	4.30727	4.53792	4.24947
P	4.65708	4.576	4.46673	4.46759	4.29594	4.86025	4.61159	4.35919	4.64227	4.23007	4.18664	4.631	4.4187	4.39474	4.55379	4.74646	4.30576	4.3194	4.5038	4.50459	4.61888	4.52168	4.3159	4.49285	4.2057	4.52309	4.16457	4.20538	4.65648	4.26208	4.45307	4.45542	4.2531	4.09728	4.23164	4.14931	4.6278	4.4406	4.79051	4.84606	4.22535	4.45344	4.57636	4.35075	4.44328	4.21578	4.30727	4.53792	4.24947
S	4.64421	4.59474	4.46673	4.3515	4.20014	4.96266	4.66791	4.33906	4.64434	4.20718	4.21258	4.70752	4.38837	4.27845	4.68753	4.87888	3.94333	4.01758	4.50579	4.5074	4.48397	4.59145	4.02027	4.4864	3.9965	4.51231	3.90195	3.86685	4.65195	4.26914	4.51254	4.45751	3.95991	4.0654	4.33954	3.80742	4.75182	4.4406	4.92222	4.85428	3.88656	4.1746	4.41072	4.27674	4.42586	4.22084	4.29353	4.79272	4.25478
G	4.54917	4.46618	4.24584	4.12302	3.97423	4.87828	4.5689	4.13036	4.41958	4.02275	4.07513	4.48949	4.01322	4.03768	4.3186	4.64791	3.67633	3.88733	4.24062	4.24162	4.25411	4.33099	3.89231	4.14085	3.66595	4.28451	3.66154	3.83733	4.55378	4.38041	4.20207	4.23432	3.68917	3.97349	4.06619	3.52622	4.41426	4.4406	4.60196	4.59213	3.74368	4.09472	4.01923	4.12915	4.18277	4.07183	4.07797	4.61189	4.12849
G	4.5072	4.43561	4.24584	3.92932	3.92118	4.95986	4.45197	4.07993	4.4274	4.04553	4.31974	4.55209	3.84698	3.74962	4.11688	4.50869	3.58974	3.76131	3.8612	3.86249	3.87148	4.21379	3.76841	3.97927	3.63373	4.42951	3.58454	4.25265	4.40525	4.30665	4.21292	3.85686	3.56639	4.20631	4.14245	3.46538	4.31934	4.4406	4.55466	4.34678	3.67101	3.94624	3.86475	4.24379	4.08628	4.28311	4.03003	4.58507	4.27764
S	4.54305	4.46618	4.24584	4.03414	3.9826	4.84352	4.52678	4.08901	4.40577	4.08838	4.36799	4.46782	3.94615	3.74418	4.25959	4.47306	3.66578	3.94467	3.84916	3.85028	3.9719	4.1371	3.94877	3.95304	3.77353	4.28451	3.76268	4.19911	4.51114	4.28846	4.21746	3.83143	3.76736	4.34099	4.34266	3.69107	4.31338	4.56061	4.43369	4.41745	3.87408	4.09472	3.8628	4.41882	4.11188	4.34079	4.10918	4.56684	4.41362
S	4.54936	4.49363	4.31871	4.14176	4.11476	4.81272	4.40629	4.18925	4.45733	4.17794	4.3478	4.41381	3.99434	3.93063	4.16352	4.52181	3.95054	4.17453	3.84406	3.84545	4.05142	4.12782	4.17386	3.95872	3.98512	4.2532	3.97701	4.25059	4.55851	4.45006	4.2393	3.90745	3.99799	4.70218	4.36804	3.98642	4.26867	4.56061	4.34974	4.55409	4.13727	4.19398	3.91974	4.64356	4.25106	4.57852	4.22013	4.49648	4.60048
Q	4.5837	4.50615	4.31871	4.34594	4.23982	4.7058	4.45227	4.28002	4.45733	4.18908	4.01163	4.24515	4.14801	4.3169	4.17468	4.65342	4.25743	4.48814	4.21621	4.21763	4.45183	4.19217	4.48078	4.08528	4.14394	4.1901	4.20207	3.92733	4.61277	4.51127	4.16205	4.29788	4.2882	4.61133	4.28763	4.25377	4.25646	4.56061	4.30036	4.86279	4.41834	4.55363	4.08054	4.51813	4.3241	4.45705	4.27391	4.39404	4.36575
T	4.62638	4.5372	4.31871	4.56019	4.29719	4.62839	4.56921	4.33293	4.44946	4.16549	3.78447	4.18677	4.32726	4.64854	4.37923	4.7971	4.36012	4.63852	4.63051	4.63162	4.89181	4.30877	4.62809	4.25117	4.18069	4.05294	4.29234	3.54378	4.76829	4.58854	4.15133	4.71851	4.43583	4.3561	4.2087	4.32846	4.35	4.56061	4.34503	5.13726	4.5058	4.72496	4.24365	4.39607	4.4262	4.23719	4.32475	4.41974	4.21352
P	4.66317	4.56847	4.31871	4.68184	4.3645	4.51982	4.64598	4.34257	4.42772	4.20961	3.82674	4.10927	4.43881	4.64181	4.53104	4.75919	4.45248	4.86465	4.61607	4.61697	5.0187	4.23036	4.8496	4.22314	4.34154	3.92027	4.50566	3.49917	4.88291	4.56916	4.1558	4.6874	4.68578	4.49558	4.4121	4.61036	4.34399	4.68386	4.22963	5.22079	4.75506	4.90274	4.24151	4.57738	4.45393	4.29425	4.40969	4.40216	4.34746
P	4.66946	4.56847	4.31871	4.78499	4.35533	4.55226	4.68922	4.38649	4.4416	4.14203	3.57017	4.12919	4.51426	5.00567	4.5938	4.94523	4.46529	4.79393	5.08553	5.08625	5.37528	4.42861	4.78025	4.42379	4.21777	3.92027	4.38455	3.19769	4.92906	4.66713	4.14064	5.18031	4.58853	4.115	4.13122	4.40445	4.44559	4.56061	4.39016	5.42724	4.595	4.90274	4.41328	4.27732	4.53072	4.02817	4.37619	4.44559	4.0666
Q	4.68071	4.59303	4.33618	4.66065	4.35533	4.54543	4.78365	4.4767	4.48715	4.19109	3.62452	4.22792	4.61786	5.09331	4.52223	4.95522	4.35485	4.62477	5.25414	5.25385	5.44127	4.57647	4.61491	4.57906	4.12156	4.04829	4.24775	3.18243	4.85987	4.70949	4.18878	5.24268	4.44434	3.95673	4.2647	4.26538	4.54385	4.56061	4.56353	5.44287	4.40893	4.90274	4.46399	4.11114	4.5362	3.95136	4.45392	4.49375	3.93486
P	4.63426	4.71595	4.33618	4.70118	4.43405	4.57213	4.86172	4.43188	4.1867	4.28781	3.90576	4.28687	4.60244	4.8806	4.51014	4.58591	4.46557	4.75746	4.93893	4.93924	5.11301	4.47974	4.80529	4.51533	4.41474	4.1853	4.50801	3.56914	4.67166	4.79001	4.3026	4.9195	4.72694	4.25557	4.59644	4.57358	4.44615	4.7911	4.50053	5.0536	4.69781	5.05795	4.4416	4.31841	4.41187	4.20395	4.49218	4.50446	4.10427
A	4.88409	4.95406	4.7365	4.97296	4.85439	4.90906	5.2023	4.80024	4.51816	4.73376	4.49755	4.63524	4.8646	5.06149	4.767	4.7551	4.79416	4.95686	4.95254	4.95278	5.12037	4.7284	5.06314	4.75515	4.84909	4.63874	4.82635	4.15499	5.04575	5.25788	4.70698	4.92665	5.02584	4.67081	5.03943	4.95118	4.77618	4.7911	4.80418	5.17089	5.00563	5.21807	4.70307	4.74935	4.69011	4.60812	4.88154	4.69662	4.60004
R	5.02573	5.20294	5.14389	5.37634	5.21161	5.26989	5.57742	5.13834	4.82095	5.04557	4.76287	4.95202	5.22908	5.51688	5.03407	4.98423	5.11173	5.20968	5.44101	5.44107	5.52324	5.11649	5.31766	5.20513	5.10993	4.94383	5.06136	4.54426	5.2246	5.47078	4.98274	5.5022	5.24656	4.87232	4.86267	5.12876	5.02676	5.11024	5.10236	5.38188	5.22233	5.38326	5.18322	4.92031	5.0242	4.84786	5.18156	4.96624	4.84014
F	5.01897	5.20294	5.14389	5.26045	5.22259	5.23233	5.526	5.0869	4.80589	5.12789	5.10515	4.92812	5.14168	5.11586	4.96528	4.79673	5.09706	5.28652	4.93874	4.93906	5.15685	4.88743	5.3948	4.96905	5.25989	4.94383	5.20116	4.97269	5.17568	5.35594	5.00099	4.97867	5.35776	5.32295	5.19328	5.36852	4.91188	5.24835	4.91579	5.17716	5.40424	5.38326	4.98148	5.26548	4.93904	5.16809	5.22123	4.91773	5.17443
Y	5.72206	5.73512	5.63635	6.04487	5.76445	5.67991	6.05832	5.39877	5.13736	5.48164	5.38678	5.16126	5.56853	5.48191	5.49062	5.12308	5.7189	6.12172	5.38803	5.38812	5.54996	5.11609	6.23281	5.26774	5.94729	5.25776	5.96459	5.50706	5.43494	5.53563	5.27898	5.36618	6.16268	5.74176	5.62446	6.07973	5.13389	5.89699	5.11	5.41957	6.22832	6.12249	5.33315	5.57342	5.07373	5.45755	5.32945	5.10311	5.39029
Q	5.8931	5.71493	6.0284	6.0277	6.05276	5.92593	5.96948	5.8179	5.88127	5.87718	5.67606	5.41191	5.85061	5.7768	5.72185	5.72379	5.96942	5.95099	5.63324	5.63329	5.87173	5.45798	5.98587	5.58789	5.95675	5.54664	5.80229	5.76542	5.97719	5.84523	5.60956	5.70024	5.93141	5.87555	5.87688	6.01302	5.56287	5.6133	5.46245	5.93316	5.9506	5.83099	5.64165	5.79219	5.59745	5.64696	5.75881	5.45459	5.699
W	5.54977	5.42513	5.51889	5.43057	5.36556	5.64462	5.52106	5.25753	5.44981	5.30935	5.34226	5.20403	5.33026	5.07192	5.39908	5.36401	5.15948	5.3125	5.1219	5.12217	5.33592	5.09157	5.29189	5.14169	5.21534	5.07981	5.12931	5.36013	5.46895	5.25283	5.22281	5.17489	5.20111	5.45867	5.46081	5.20533	5.19332	5.6133	5.17596	5.43047	5.22941	5.20566	5.11803	5.41285	5.17644	5.29207	5.2328	5.35338	5.35819
L	5.43815	5.25149	5.38254	5.10313	5.21815	5.40041	5.06258	5.25753	5.36744	5.29314	5.2873	5.24014	5.25444	5.0255	5.3145	5.41268	5.04773	4.90313	5.00119	5.00222	5.15256	5.18613	4.89006	5.14507	5.05496	5.15405	4.82074	5.14857	5.43535	5.30756	5.33876	4.97719	4.89855	5.39484	5.71123	4.97547	5.31743	5.12425	5.34807	5.40731	4.8437	4.76005	5.08096	5.51777	5.2815	5.40187	5.31711	5.52352	5.48667
G	5.4833	5.33879	5.70106	5.18443	5.44823	5.54654	4.97691	5.62784	5.64059	5.62458	5.54163	5.63711	5.5678	5.42752	5.52433	5.72498	5.26552	4.75612	5.36496	5.36671	5.36696	5.71601	4.74591	5.63566	5.16307	5.57332	4.75136	5.40867	5.59342	5.57999	5.77701	5.34628	4.81621	5.56179	5.76361	4.92632	5.73015	4.98941	5.86888	5.60394	4.68066	4.49037	5.55912	5.8272	5.77253	5.80083	5.73485	6.02624	5.91149
V	4.96081	5.04262	5.53273	5.00775	5.29617	5.36708	4.90681	5.49086	5.49144	5.52692	5.44319	5.44116	5.44974	5.26377	5.42239	5.49349	5.11602	4.61292	5.21293	5.21549	5.34478	5.55947	4.60463	5.53051	4.99093	5.36758	4.60716	5.36065	5.54922	5.32442	5.61397	5.34185	4.65788	5.5326	5.18448	4.81209	5.55803	4.86439	5.60047	5.53543	4.56982	4.31781	5.5783	5.87964	5.8151	5.79636	5.82251	5.97049	6.00616
V	4.85856	4.92854	5.17291	4.8714	4.96479	5.07778	4.85469	5.09529	5.125	5.12089	5.13831	5.0931	5.11738	4.83385	5.14593	5.11305	4.76609	4.68096	4.81457	4.81667	5.01959	5.08541	4.67143	5.04743	4.78861	4.92147	4.58586	4.99608	5.19994	4.85358	5.16222	4.84922	4.64661	5.49189	4.9167	4.74974	5.12234	4.99586	5.11819	5.23861	4.64533	4.39455	5.09358	5.76386	5.3277	5.61317	5.38341	5.51806	5.82247
Y	4.89523	4.94226	5.17291	5.11154	5.11569	4.96497	4.90536	5.20569	5.125	5.13455	4.74102	4.89848	5.31425	5.30889	5.15972	5.26186	5.13633	5.03261	5.28068	5.28284	5.51569	5.16469	5.01494	5.2088	4.97944	4.84846	4.84538	4.61614	5.26182	4.92034	5.06815	5.33376	4.9839	5.38578	4.82618	5.06829	5.10769	4.99586	5.06009	5.59371	4.96091	4.77139	5.30253	5.60815	5.41924	5.46425	5.45201	5.39235	5.52538
Q	4.99571	5.10568	5.30396	5.43951	5.26021	5.18948	5.3496	5.20569	5.20365	5.15028	4.7903	4.86472	5.39093	5.35792	5.24183	5.21455	5.25004	5.45279	5.40814	5.40951	5.71197	5.07052	5.42703	5.20538	5.13743	4.77862	5.15552	4.80582	5.29436	4.86961	4.95807	5.54563	5.29174	5.4495	4.61457	5.30244	4.98848	5.47265	4.89725	5.61767	5.35595	5.21807	5.34123	5.50152	5.31145	5.35318	5.36555	5.22625	5.39599
P	4.9428	5.06611	5.11417	5.21509	5.04108	5.16379	5.39747	5.02734	5.07685	4.91806	4.67	4.77909	5.1589	5.20333	4.90627	5.04236	4.92253	5.26039	5.22489	5.22479	5.51907	4.88948	5.23932	5.00029	4.84947	4.59832	4.93313	4.55827	5.11338	4.88679	4.7284	5.35396	5.05076	5.13874	4.52909	5.01476	4.80572	5.47265	4.77803	5.45608	5.13906	5.21807	5.00816	5.05324	5.0305	4.97004	5.09535	4.92684	4.97887
Y	4.8035	4.82377	4.70914	4.82381	4.69555	4.81023	5.03445	4.69654	4.75798	4.61412	4.40984	4.47337	4.79931	4.77382	4.64598	4.81056	4.61671	5.00511	4.75582	4.7559	5.11651	4.51862	4.98854	4.56801	4.60192	4.31455	4.70407	4.16781	4.93833	4.69662	4.46672	4.79392	4.83828	4.9262	4.69372	4.84113	4.56615	5.13088	4.4988	5.24218	4.92582	5.05795	4.54422	4.87766	4.696	4.72425	4.80032	4.65935	4.73188
A	4.78716	4.79076	4.70914	4.82381	4.65118	4.85258	4.96815	4.66496	4.77078	4.55261	4.43147	4.59769	4.73256	4.81479	4.56372	4.7254	4.69112	4.93235	4.77492	4.77398	5.13718	4.58699	4.91721	4.64345	4.52444	4.38999	4.62404	4.4831	4.93118	4.72441	4.47329	4.81447	4.74426	4.63407	4.366	4.72342	4.56404	4.99586	4.59678	5.09489	4.84575	4.96963	4.71249	4.76553	4.71477	4.54683	4.71897	4.55903	4.65835
Q	4.7513	4.77745	4.70914	4.59718	4.51398	4.96284	4.91684	4.56603	4.77078	4.5405	4.80282	4.78036	4.55723	4.38396	4.55152	4.59176	4.35297	4.5877	4.35346	4.35271	4.67513	4.51659	4.58039	4.4996	4.35104	4.45609	4.37638	4.85209	4.87318	4.6603	4.55632	4.3771	4.42318	4.72537	4.44789	4.42655	4.57712	4.99586	4.64956	4.77145	4.5375	4.57713	4.52679	4.89784	4.63513	4.67075	4.65959	4.66531	4.90882
N	4.61427	4.16965	4.33618	4.25226	4.17006	4.16952	4.42223	4.22717	4.31559	4.2138	4.47045	4.42986	4.04928	4.07899	4.23373	4.29463	4.10445	4.36507	4.07544	4.07444	4.22454	4.17617	4.36116	4.10206	4.10628	4.21305	4.16835	4.55165	4.65894	4.55546	4.2521	4.03464	4.18595	4.26129	4.42277	4.18564	4.28047	4.68573	4.32803	4.36887	4.34922	4.43668	4.14611	4.29435	4.20607	4.27817	4.2993	4.33146	4.34971
G	4.58876	4.10521	4.24584	4.25226	4.10329	4.17787	4.38478	4.08004	4.22984	4.10921	4.32684	4.27074	3.8929	3.89471	4.20569	4.23246	4.10942	4.44776	3.94466	3.94447	4.0914	4.00217	4.44203	3.92445	4.10122	4.1859	4.21063	4.62631	4.57748	4.33612	4.11597	3.91639	4.22269	4.24735	4.25943	4.1966	4.12893	4.68573	4.15266	4.27097	4.44478	4.53258	4.04354	4.25169	4.03791	4.23404	4.11665	4.22821	4.24055
E	4.56052	4.09381	4.24584	4.14176	3.97388	4.30346	4.37987	4.0339	4.2431	4.03248	4.37501	4.46195	3.8124	3.82419	4.25256	4.27353	3.82417	4.07684	3.96224	3.96194	3.98796	4.12542	4.07859	3.98354	3.8316	4.24894	3.87799	4.5757	4.5664	4.369	4.17707	3.93503	3.8552	3.96438	4.06307	3.75719	4.23762	4.56243	4.35975	4.15801	4.02194	4.1746	4.0415	4.08328	4.03815	4.07993	4.03397	4.36946	4.17988
S	4.54792	4.11057	4.24584	4.03414	3.88526	4.39414	4.43336	4.01528	4.24499	4.01066	4.40212	4.53567	3.78623	3.723	4.37745	4.39275	3.50229	3.79197	3.96399	3.96442	3.87148	4.18908	3.79922	3.97783	3.64101	4.23881	3.63345	4.20737	4.56196	4.37623	4.23285	3.93688	3.58945	3.93353	4.16667	3.44762	4.35118	4.56243	4.47962	4.16506	3.69946	3.91322	3.89522	4.01382	4.02232	4.08484	4.02111	4.6148	4.1851
G	4.53997	4.09381	4.24584	4.03414	3.94991	4.36837	4.36498	4.05219	4.25249	4.04413	4.30557	4.42319	3.76902	3.79715	4.18417	4.3852	3.68546	3.94467	3.95874	3.95946	3.87148	4.13925	3.94877	3.94483	3.75283	4.31725	3.75833	4.30814	4.46569	4.36172	4.16645	3.94424	3.72188	4.08355	4.16667	3.61536	4.24545	4.56243	4.38325	4.20977	3.87408	4.09472	3.89916	4.01382	3.99704	4.1828	4.02447	4.48344	4.11504
G	4.5072	4.43561	4.24584	3.92932	3.92118	4.95986	4.45197	4.07993	4.4274	4.04553	4.31974	4.55209	3.84698	3.74962	4.11688	4.50869	3.58974	3.76131	3.8612	3.86249	3.87148	4.21379	3.76841	3.97927	3.63373	4.42951	3.58454	4.25265	4.40525	4.30665	4.21292	3.85686	3.56639	4.20631	4.14245	3.46538	4.31934	4.4406	4.55466	4.34678	3.67101	3.94624	3.86475	4.24379	4.08628	4.28311	4.03003	4.58507	4.27764
S	4.54305	4.46618	4.24584	4.03414	3.9826	4.84352	4.52678	4.08901	4.40577	4.08838	4.36799	4.46782	3.94615	3.74418	4.25959	4.47306	3.66578	3.94467	3.84916	3.85028	3.9719	4.1371	3.94877	3.95304	3.77353	4.28451	3.76268	4.19911	4.51114	4.28846	4.21746	3.83143	3.76736	4.34099	4.34266	3.69107	4.31338	4.56061	4.43369	4.41745	3.87408	4.09472	3.8628	4.41882	4.11188	4.34079	4.10918	4.56684	4.41362
S	4.54936	4.49363	4.31871	4.14176	4.11476	4.81272	4.40629	4.18925	4.45733	4.17794	4.3478	4.41381	3.99434	3.93063	4.16352	4.52181	3.95054	4.17453	3.84406	3.84545	4.05142	4.12782	4.17386	3.95872	3.98512	4.2532	3.97701	4.25059	4.55851	4.45006	4.2393	3.90745	3.99799	4.70218	4.36804	3.98642	4.26867	4.56061	4.34974	4.55409	4.13727	4.19398	3.91974	4.64356	4.25106	4.57852	4.22013	4.49648	4.60048
Q	4.5837	4.50615	4.31871	4.34594	4.23982	4.7058	4.45227	4.28002	4.45733	4.18908	4.01163	4.24515	4.14801	4.3169	4.17468	4.65342	4.25743	4.48814	4.21621	4.21763	4.45183	4.19217	4.48078	4.08528	4.14394	4.1901	4.20207	3.92733	4.61277	4.51127	4.16205	4.29788	4.2882	4.61133	4.28763	4.25377	4.25646	4.56061	4.30036	4.86279	4.41834	4.55363	4.08054	4.51813	4.3241	4.45705	4.27391	4.39404	4.36575
T	4.62638	4.5372	4.31871	4.56019	4.29719	4.62839	4.56921	4.33293	4.44946	4.16549	3.78447	4.18677	4.32726	4.64854	4.37923	4.7971	4.36012	4.63852	4.63051	4.63162	4.89181	4.30877	4.62809	4.25117	4.18069	4.05294	4.29234	3.54378	4.76829	4.58854	4.15133	4.71851	4.43583	4.3561	4.2087	4.32846	4.35	4.56061	4.34503	5.13726	4.5058	4.72496	4.24365	4.39607	4.4262	4.23719	4.32475	4.41974	4.21352
P	4.66317	4.56847	4.31871	4.68184	4.3645	4.51982	4.64598	4.34257	4.42772	4.20961	3.82674	4.10927	4.43881	4.64181	4.53104	4.75919	4.45248	4.86465	4.61607	4.61697	5.0187	4.23036	4.8496	4.22314	4.34154	3.92027	4.50566	3.49917	4.88291	4.56916	4.1558	4.6874	4.68578	4.49558	4.4121	4.61036	4.34399	4.68386	4.22963	5.22079	4.75506	4.90274	4.24151	4.57738	4.45393	4.29425	4.40969	4.40216	4.34746
P	4.66946	4.56847	4.31871	4.78499	4.35533	4.55226	4.68922	4.38649	4.4416	4.14203	3.57017	4.12919	4.51426	5.00567	4.5938	4.94523	4.46529	4.79393	5.08553	5.08625	5.37528	4.42861	4.78025	4.42379	4.21777	3.92027	4.38455	3.19769	4.92906	4.66713	4.14064	5.18031	4.58853	4.115	4.13122	4.40445	4.44559	4.56061	4.39016	5.42724	4.595	4.90274	4.41328	4.27732	4.53072	4.02817	4.37619	4.44559	4.0666
Q	4.68071	4.59303	4.33618	4.66065	4.35533	4.54543	4.78365	4.4767	4.48715	4.19109	3.62452	4.22792	4.61786	5.09331	4.52223	4.95522	4.35485	4.62477	5.25414	5.25385	5.44127	4.57647	4.61491	4.57906	4.12156	4.04829	4.24775	3.18243	4.85987	4.70949	4.18878	5.24268	4.44434	3.95673	4.2647	4.26538	4.54385	4.56061	4.56353	5.44287	4.40893	4.90274	4.46399	4.11114	4.5362	3.95136	4.45392	4.49375	3.93486
P	4.67441	4.59303	4.33618	4.56019	4.3645	4.51304	4.73955	4.43188	4.47312	4.25947	3.88499	4.20752	4.54067	4.72308	4.46044	4.76881	4.34236	4.69299	4.76911	4.76911	5.08031	4.37159	4.68185	4.37137	4.24251	4.04829	4.36508	3.48246	4.81436	4.61063	4.20412	4.74383	4.53854	4.32267	4.55466	4.46479	4.44	4.68386	4.39666	5.23583	4.5625	4.90274	4.29025	4.39954	4.45932	4.21237	4.48802	4.44985	4.20662
A	5.30942	5.10709	4.85242	4.994	4.83037	4.97107	5.10637	4.81371	4.88721	4.69565	4.48959	4.63447	4.90328	4.92233	4.73332	5.01327	4.75162	5.16048	4.89452	4.89379	5.13774	4.64585	5.14159	4.65486	4.76065	4.47993	4.8513	4.20514	4.97767	4.92205	4.59643	4.79789	5.00273	4.95219	5.21804	4.95605	4.70755	5.26274	4.71441	5.30706	5.0453	5.26009	4.5286	4.83416	4.66162	4.72789	4.72806	4.70286	4.65729
Q	5.46339	5.36366	5.26977	5.39909	5.18582	5.33646	5.47458	5.15275	5.21474	5.00496	4.75445	4.95119	5.27066	5.3652	4.99851	5.25484	5.06638	5.42368	5.37727	5.37627	5.54198	5.02716	5.40006	5.09535	5.01674	4.77458	5.08753	4.5991	5.15411	5.12135	4.86572	5.35839	5.22244	5.16584	5.03501	5.1338	4.95454	5.6133	5.00702	5.52361	5.26371	5.42661	4.99094	5.00818	4.99368	4.97387	5.01864	4.97284	4.90038
W	5.45604	5.36366	5.26977	5.2827	5.19675	5.29843	5.4241	5.10117	5.19844	5.08661	5.09612	4.9273	5.18257	4.97521	4.93021	5.05716	5.05184	5.50369	4.88088	4.88024	5.17434	4.80211	5.4784	4.86425	5.16396	4.77458	5.22805	5.0327	5.10584	5.01385	4.88354	4.84854	5.33313	5.64361	5.37735	5.3738	4.8413	5.765	4.82394	5.3135	5.44706	5.42661	4.79668	5.35951	4.90904	5.30241	5.05706	4.92427	5.23883
Y	6.22036	5.91228	5.77428	6.07044	5.73592	5.75166	5.94661	5.41392	5.55699	5.43751	5.37725	5.1604	5.61281	5.3312	5.45184	5.40122	5.66816	6.3732	5.3249	5.32395	5.56878	5.02677	6.32939	5.15664	5.83883	5.07776	5.99542	5.57352	5.36161	5.18206	5.155	5.22593	6.13435	6.08766	5.82381	6.08571	5.06012	6.4775	5.01452	5.5623	6.27767	6.17179	5.1353	5.67295	5.04291	5.59941	5.16189	5.10989	5.45737
Q	6.27201	6.01056	6.11599	6.16714	5.98883	5.9073	5.84598	5.79524	5.83979	5.77799	5.6359	5.55133	5.94754	5.75767	5.66709	5.71286	5.91273	6.1821	5.71222	5.71188	5.80051	5.54035	6.1428	5.64833	5.96371	5.49082	5.90913	5.85509	5.51755	5.44806	5.57817	5.61346	6.03124	6.27604	5.87723	6.02559	5.45287	6.30705	5.50285	5.76456	6.06636	5.82213	5.61858	5.99108	5.51176	6.01295	5.56742	5.57497	5.87992
W	5.48051	5.39054	5.46533	5.36685	5.25162	5.48485	5.36998	5.2224	5.34499	5.22733	5.2856	5.24014	5.30367	5.03027	5.3261	5.28059	5.01396	5.22922	5.07459	5.07517	5.2198	5.13327	5.21039	5.14001	5.11094	5.03651	5.03211	5.24797	5.27376	5.03411	5.19676	5.04602	5.1013	5.58617	5.22626	5.08714	5.15771	5.6133	5.19088	5.32616	5.13689	4.99801	5.1131	5.60383	5.18351	5.50331	5.21828	5.39803	5.59649
V	5.37028	5.21801	5.3303	5.04326	5.10734	5.24756	4.92405	5.2224	5.2642	5.21137	5.23123	5.27651	5.22823	4.98423	5.24267	5.32851	4.90536	4.82627	4.95499	4.95632	5.04042	5.2286	4.81475	5.14339	4.95377	5.11011	4.72939	5.04083	5.24136	5.08655	5.31213	4.85324	4.80455	5.52085	5.46592	4.86249	5.28096	5.12425	5.36349	5.30344	4.758	4.57018	5.07606	5.71245	5.2887	5.61749	5.30236	5.56959	5.73069
G	5.41487	5.30475	5.64574	5.1236	5.33253	5.38956	4.84072	5.59024	5.5321	5.53769	5.48286	5.67623	5.54003	5.38295	5.44966	5.63594	5.11701	4.68156	5.3154	5.31746	5.25016	5.76281	4.67281	5.63381	5.05972	5.52581	4.66132	5.29549	5.39379	5.34765	5.74819	5.21313	4.72379	5.6917	5.51606	4.81446	5.69085	4.98941	5.8858	5.4963	4.59784	4.31125	5.55376	6.0328	5.7804	6.03237	5.71894	6.0765	6.1744
V	4.8989	5.01047	5.47903	4.949	5.18369	5.21518	4.77254	5.45417	5.38581	5.44154	5.38546	5.47892	5.42256	5.22054	5.3491	5.40805	4.97173	4.5406	5.16477	5.16763	5.22847	5.60499	4.53372	5.5287	4.89102	5.32182	4.51986	5.24848	5.35117	5.10272	5.58597	5.20882	4.5685	5.66184	4.9618	4.70282	5.51992	4.86439	5.61662	5.4291	4.48896	4.14558	5.57293	6.08709	5.82303	6.02773	5.80635	6.02029	6.27328
V	4.85856	4.92854	5.17291	4.8714	4.96479	5.07778	4.85469	5.09529	5.125	5.12089	5.13831	5.0931	5.11738	4.83385	5.14593	5.11305	4.76609	4.68096	4.81457	4.81667	5.01959	5.08541	4.67143	5.04743	4.78861	4.92147	4.58586	4.99608	5.19994	4.85358	5.16222	4.84922	4.64661	5.49189	4.9167	4.74974	5.12234	4.99586	5.11819	5.23861	4.64533	4.39455	5.09358	5.76386	5.3277	5.61317	5.38341	5.51806	5.82247
Y	4.89523	4.94226	5.17291	5.11154	5.11569	4.96497	4.90536	5.20569	5.125	5.13455	4.74102	4.89848	5.31425	5.30889	5.15972	5.26186	5.13633	5.03261	5.28068	5.28284	5.51569	5.16469	5.01494	5.2088	4.97944	4.84846	4.84538	4.61614	5.26182	4.92034	5.06815	5.33376	4.9839	5.38578	4.82618	5.06829	5.10769	4.99586	5.06009	5.59371	4.96091	4.77139	5.30253	5.60815	5.41924	5.46425	5.45201	5.39235	5.52538
Q	4.99571	5.10568	5.30396	5.43951	5.26021	5.18948	5.3496	5.20569	5.20365	5.15028	4.7903	4.86472	5.39093	5.35792	5.24183	5.21455	5.25004	5.45279	5.40814	5.40951	5.71197	5.07052	5.42703	5.20538	5.13743	4.77862	5.15552	4.80582	5.29436	4.86961	4.95807	5.54563	5.29174	5.4495	4.61457	5.30244	4.98848	5.47265	4.89725	5.61767	5.35595	5.21807	5.34123	5.50152	5.31145	5.35318	5.36555	5.22625	5.39599
P	4.9428	5.06611	5.11417	5.21509	5.04108	5.16379	5.39747	5.02734	5.07685	4.91806	4.67	4.77909	5.1589	5.20333	4.90627	5.04236	4.92253	5.26039	5.22489	5.22479	5.51907	4.88948	5.23932	5.00029	4.84947	4.59832	4.93313	4.55827	5.11338	4.88679	4.7284	5.35396	5.05076	5.13874	4.52909	5.01476	4.80572	5.47265	4.77803	5.45608	5.13906	5.21807	5.00816	5.05324	5.0305	4.97004	5.09535	4.92684	4.97887
Y	4.8035	4.82377	4.70914	4.82381	4.69555	4.81023	5.03445	4.69654	4.75798	4.61412	4.40984	4.47337	4.79931	4.77382	4.64598	4.81056	4.61671	5.00511	4.75582	4.7559	5.11651	4.51862	4.98854	4.56801	4.60192	4.31455	4.70407	4.16781	4.93833	4.69662	4.46672	4.79392	4.83828	4.9262	4.69372	4.84113	4.56615	5.13088	4.4988	5.24218	4.92582	5.05795	4.54422	4.87766	4.696	4.72425	4.80032	4.65935	4.73188
A	4.78716	4.79076	4.70914	4.82381	4.65118	4.85258	4.96815	4.66496	4.77078	4.55261	4.43147	4.59769	4.73256	4.81479	4.56372	4.7254	4.69112	4.93235	4.77492	4.77398	5.13718	4.58699	4.91721	4.64345	4.52444	4.38999	4.62404	4.4831	4.93118	4.72441	4.47329	4.81447	4.74426	4.63407	4.366	4.72342	4.56404	4.99586	4.59678	5.09489	4.84575	4.96963	4.71249	4.76553	4.71477	4.54683	4.71897	4.55903	4.65835
Q	4.7513	4.77745	4.70914	4.59718	4.51398	4.96284	4.91684	4.56603	4.77078	4.5405	4.80282	4.78036	4.55723	4.38396	4.55152	4.59176	4.35297	4.5877	4.35346	4.35271	4.67513	4.51659	4.58039	4.4996	4.35104	4.45609	4.37638	4.85209	4.87318	4.6603	4.55632	4.3771	4.42318	4.72537	4.44789	4.42655	4.57712	4.99586	4.64956	4.77145	4.5375	4.57713	4.52679	4.89784	4.63513	4.67075	4.65959	4.66531	4.90882
N	4.6017	4.51778	4.33618	4.25226	4.16485	4.66374	4.52575	4.23691	4.48316	4.20311	4.55751	4.59891	4.18061	4.05661	4.23373	4.30312	4.14832	4.30162	3.97854	3.97716	4.35164	4.23717	4.29879	4.17849	4.05941	4.2542	4.10217	4.77207	4.69954	4.50545	4.31049	3.93604	4.15476	4.26129	4.28773	4.16939	4.34694	4.56061	4.47318	4.45558	4.27852	4.3592	4.25955	4.61897	4.34421	4.27303	4.31539	4.31703	4.59282
G	4.61887	4.47862	4.24584	4.46188	4.15361	4.59621	4.60528	4.13999	4.38633	4.0757	4.16132	4.37275	4.19284	4.17091	4.41176	4.37178	4.25352	4.52997	4.22926	4.22822	4.63102	4.17356	4.52246	4.15989	4.09037	4.08843	4.2328	4.37665	4.77305	4.36198	4.16174	4.19461	4.33552	4.01227	4.05336	4.2537	4.2852	4.56061	4.3365	4.60161	4.4591	4.621	4.32023	4.44955	4.26901	4.02034	4.18122	4.23877	4.32144
N	4.59044	4.46618	4.24584	4.34594	4.02261	4.73438	4.60013	4.09317	4.40008	3.99961	4.20765	4.56853	4.10614	4.09539	4.46092	4.4142	3.95828	4.15219	4.24812	4.24695	4.51393	4.30209	4.15245	4.22253	3.82146	4.14999	3.89841	4.32878	4.7615	4.39505	4.22352	4.21457	3.95821	3.74496	3.86649	3.80831	4.398	4.4406	4.55277	4.47989	4.03489	4.25604	4.31805	4.27331	4.26926	3.87402	4.09724	4.38037	4.25961
P	4.57776	4.48447	4.24584	4.23301	3.9329	4.83414	4.65631	4.07427	4.40203	3.97796	4.23373	4.64401	4.07796	3.98702	4.59193	4.53735	3.6251	3.86206	4.24999	4.24961	4.38209	4.36848	3.86801	4.21648	3.63138	4.1401	3.65258	3.98032	4.75687	4.40232	4.27992	4.21655	3.68535	3.71582	3.96509	3.49453	4.51586	4.4406	4.67794	4.48749	3.71137	3.98956	4.16176	4.20061	4.25252	3.87868	4.08417	4.62633	4.26493
G	4.66523	4.59474	4.46673	4.46759	4.22563	4.88892	4.68384	4.31948	4.63408	4.19506	4.28053	4.74878	4.43888	4.30891	4.76414	4.75464	4.09176	4.15219	4.50977	4.51023	4.61888	4.57611	4.15245	4.53044	4.08038	4.44091	4.02619	4.10701	4.75687	4.27626	4.52404	4.44711	4.10177	3.94676	4.23164	3.95679	4.74306	4.4406	4.89584	4.79459	4.03489	4.25604	4.57174	4.35075	4.47138	4.11704	4.30366	4.67087	4.32182
G	4.6832	4.64488	4.52373	4.46395	4.23782	4.97798	4.76037	4.38627	4.69606	4.23097	4.23289	4.80718	4.54557	4.37853	4.95272	4.98037	3.93545	4.0045	4.68619	4.68774	4.65168	4.7192	4.00771	4.64228	4.03129	4.49188	3.91883	3.73158	4.76632	4.26689	4.62715	4.61745	3.99193	3.95618	4.39026	3.80658	4.92677	4.4406	5.07353	4.96358	3.85252	4.13883	4.55656	4.28501	4.52933	4.15588	4.36023	4.91656	4.2851
M	4.67613	4.67585	4.62034	4.29889	4.20609	5.14385	4.71055	4.37556	4.79766	4.31132	4.70231	5.09423	4.49202	4.02245	5.01248	4.8995	3.76958	3.76992	4.27949	4.28138	4.22638	4.71925	3.7776	4.59878	4.03018	4.71232	3.80974	4.17351	4.69635	4.14417	4.84547	4.19115	3.82395	4.15699	4.6169	3.69639	5.0466	4.4406	5.24501	4.70076	3.67441	3.83631	4.50623	4.49959	4.52759	4.40609	4.38639	5.0805	4.60034
[truncated: 4 more columns]

## Sheet: L40_Frscore
AA	Partition coefficient (Garel et al., 1973)	Dependence of partition coefficient on ionic strength (Zaslavsky et al., 1982)	Transfer energy, organic solvent/water (Nozaki-Tanford, 1971)	van der Waals parameter epsilon (Levitt, 1976)	The stability scale from the knowledge-based atom-atom potential (Zhou-Zhou, 2004)	Free energies of transfer of AcWl-X-LL peptides from bilayer interface to water (Wimley-White, 1996)	Principal component III (aromaticity) (Sneath, 1966)	Buriability (Zhou-Zhou, 2004)	Transfer free energy from oct to wat (Radzicka-Wolfenden, 1988)	Interactivity scale obtained by maximizing the mean of correlation coefficient over single-domain globular proteins (Bastolla et al., 2005)	Linker index (Bae et al., 2005)	Hydrophobicity scale from native protein structures (Casari-Sippl, 1992)	Normalized hydrophobicity scales for beta-proteins (Cid et al., 1992)	Side-chain contribution to protein stability (kJ/mol) (Takano-Yutani, 2001)	Hydration free energy (Robson-Osguthorpe, 1979)	Hydrophobic parameter pi (Fauchere-Pliska, 1983)	The relative stability scale extracted from mutation experiments (Zhou-Zhou, 2004)	Total weighted degree of the graph (obtained by adding all the weights of all the vertices) (Karkbara-Knisley, 2016)	Hydrophobicity (Jones, 1975)	Hydrophobicity index (Argos et al., 1982)	Hydrophobicity factor (Goldsack-Chalifoux, 1973)	Normalized hydrophobicity scales for alpha/beta-proteins (Cid et al., 1992)	Number of edges (size of the graph) (Karkbara-Knisley, 2016)	Normalized average hydrophobicity scales (Cid et al., 1992)	Mean area buried on transfer (Rose et al., 1985)	Propensity to be buried inside (Wertz-Scheraga, 1978)	Refractivity (McMeekin et al., 1964), Cited by Jones (1975)	Propensity of amino acids within pi-helices (Fodje-Al-Karadaghi, 2002)	Hydrophobicity coefficient in RP-HPLC, C18 with 0.1%TFA/MeCN/H2O (Wilce et al. 1995)	Hydrophobicity coefficient in RP-HPLC, C8 with 0.1%TFA/MeCN/H2O (Wilce et al. 1995)	14 A contact number (Nishikawa-Ooi, 1986)	Transfer free energy (Simon, 1976), Cited by Charton-Charton (1982)	Polarizability parameter (Charton-Charton, 1982)	Conformational preference for antiparallel beta-strands (Lifson-Sander, 1979)	Relative preference value at N4 (Richardson-Richardson, 1988)	Side chain volume (Krigbaum-Komoriya, 1979)	Information value for accessibility; average fraction 35% (Biou et al., 1988)	Amphiphilicity index (Mitaku et al., 2002)	Information value for accessibility; average fraction 23% (Biou et al., 1988)	RF rank (Zimmerman et al., 1968)	Number of vertices (order of the graph) (Karkbara-Knisley, 2016)	Radius (minimum eccentricity) (Karkbara-Knisley, 2016)	Normalized hydrophobicity scales for alpha-proteins (Cid et al., 1992)	Normalized frequency of beta-sheet (Chou-Fasman, 1978b)	Interactivity scale obtained by maximizing the mean of correlation coefficient over pairs of sequences sharing the TIM barrel fold (Bastolla et al., 2005)	Conformational preference for all beta-strands (Lifson-Sander, 1979)	Interactivity scale obtained from the contact matrix (Bastolla et al., 2005)	Average number of surrounding residues (Ponnuswamy et al., 1980)	Normalized frequency of beta-sheet from CF (Palau et al., 1981)
M	4.66251	4.64411	4.62034	4.29889	4.32339	5.09368	4.59008	4.4428	4.81181	4.37145	4.53167	4.88541	4.45803	4.15686	4.64907	4.88546	4.10386	4.02633	4.27005	4.27245	4.22638	4.62607	4.02867	4.53536	4.23857	4.85855	4.03046	4.34144	4.53233	4.12129	4.71944	4.20422	4.06196	4.42457	4.6169	4.00096	4.84387	4.4406	5.05829	4.78517	3.96801	4.13743	4.51382	4.49959	4.48027	4.5836	4.39252	4.84177	4.47271
G	4.61915	4.58171	4.52373	4.20336	4.25408	5.04503	4.51989	4.36911	4.71685	4.30544	4.42835	4.73996	4.28694	4.09123	4.40921	4.78429	4.07127	4.03728	4.16119	4.16344	4.13471	4.49241	4.03919	4.3712	4.14067	4.79126	3.98073	4.37049	4.45248	4.15995	4.55124	4.11839	4.00384	4.4515	4.49342	3.95255	4.64951	4.4406	4.87409	4.6966	3.98237	4.18253	4.34418	4.43423	4.36457	4.56027	4.30075	4.70781	4.38595
S	4.60776	4.80589	4.56177	4.2577	4.32292	5.00605	4.84216	4.4211	4.83396	4.38974	4.61915	4.86355	4.44533	4.29399	4.56101	4.75882	4.23616	4.35453	4.23306	4.23445	4.08067	4.52931	4.29648	4.51129	4.3883	4.95215	4.21316	4.62933	4.19205	4.22061	4.67701	4.25091	4.27496	4.58446	4.6771	4.17182	4.76294	4.57868	4.97346	4.69156	4.27607	4.50651	4.61391	4.46099	4.45568	4.59835	4.35348	4.68928	4.42485
S	4.52764	4.93992	4.42845	4.14176	4.19708	4.9111	5.12454	4.30148	4.77095	4.31873	4.72591	4.84631	4.31566	4.29399	4.48708	4.56635	4.12898	4.53705	4.11603	4.11607	3.87148	4.38392	4.41776	4.39338	4.3263	4.90088	4.21571	4.84663	3.90499	4.36921	4.57409	4.21989	4.2893	4.59789	4.63644	4.10795	4.64529	4.72106	4.85146	4.48342	4.41307	4.7318	4.56927	4.37124	4.36688	4.48676	4.23897	4.57089	4.3828
H	4.53393	5.20255	4.52268	4.25226	4.37821	4.87255	5.45545	4.43699	4.95698	4.48076	4.88859	4.93808	4.5606	4.64066	4.5799	4.59151	4.54258	5.08233	4.24687	4.24638	3.87148	4.44487	4.87649	4.59713	4.79256	5.20253	4.64972	5.23564	3.63758	4.39353	4.72859	4.41816	4.78996	4.89796	4.9051	4.58014	4.75848	4.86787	4.95288	4.57771	4.95146	5.3002	4.97083	4.4364	4.50012	4.64692	4.34929	4.49839	4.39905
H	4.54818	5.50157	4.61891	4.3657	4.4924	4.86282	5.8987	4.53507	5.14117	4.61039	5.17027	5.15955	4.84144	4.91738	4.89057	4.62476	4.74922	5.47277	4.38767	4.3863	3.87148	4.56092	5.179	4.85058	5.15088	5.42241	4.95801	5.52357	3.46154	4.43268	4.96622	4.6171	5.15873	5.02593	5.18933	4.86967	4.99583	5.01924	5.1676	4.62435	5.30512	5.67373	5.40222	4.50252	4.66675	4.70009	4.45874	4.55675	4.49054
H	4.56247	5.81778	4.71719	4.48216	4.60957	4.8531	6.37798	4.63532	5.3322	4.74376	5.46819	5.39096	5.13958	5.21061	5.22232	4.65825	4.96526	5.8932	4.53315	4.53084	3.87148	4.68	5.50027	5.118	5.53599	5.65159	5.28675	5.82734	3.29402	4.47218	5.21579	4.825	5.5559	5.15724	5.49003	5.17751	5.24502	5.17532	5.39162	4.67147	5.68404	6.07358	5.87105	4.56963	4.83954	4.75387	4.57095	4.61586	4.58392
H	4.56247	5.81778	4.71719	4.48216	4.60957	4.8531	6.37798	4.63532	5.3322	4.74376	5.46819	5.39096	5.13958	5.21061	5.22232	4.65825	4.96526	5.8932	4.53315	4.53084	3.87148	4.68	5.50027	5.118	5.53599	5.65159	5.28675	5.82734	3.29402	4.47218	5.21579	4.825	5.5559	5.15724	5.49003	5.17751	5.24502	5.17532	5.39162	4.67147	5.68404	6.07358	5.87105	4.56963	4.83954	4.75387	4.57095	4.61586	4.58392
H	4.56247	5.81778	4.71719	4.48216	4.60957	4.8531	6.37798	4.63532	5.3322	4.74376	5.46819	5.39096	5.13958	5.21061	5.22232	4.65825	4.96526	5.8932	4.53315	4.53084	3.87148	4.68	5.50027	5.118	5.53599	5.65159	5.28675	5.82734	3.29402	4.47218	5.21579	4.825	5.5559	5.15724	5.49003	5.17751	5.24502	5.17532	5.39162	4.67147	5.68404	6.07358	5.87105	4.56963	4.83954	4.75387	4.57095	4.61586	4.58392
H	4.56247	5.81778	4.71719	4.48216	4.60957	4.8531	6.37798	4.63532	5.3322	4.74376	5.46819	5.39096	5.13958	5.21061	5.22232	4.65825	4.96526	5.8932	4.53315	4.53084	3.87148	4.68	5.50027	5.118	5.53599	5.65159	5.28675	5.82734	3.29402	4.47218	5.21579	4.825	5.5559	5.15724	5.49003	5.17751	5.24502	5.17532	5.39162	4.67147	5.68404	6.07358	5.87105	4.56963	4.83954	4.75387	4.57095	4.61586	4.58392
H	4.56247	5.81778	4.71719	4.48216	4.60957	4.8531	6.37798	4.63532	5.3322	4.74376	5.46819	5.39096	5.13958	5.21061	5.22232	4.65825	4.96526	5.8932	4.53315	4.53084	3.87148	4.68	5.50027	5.118	5.53599	5.65159	5.28675	5.82734	3.29402	4.47218	5.21579	4.825	5.5559	5.15724	5.49003	5.17751	5.24502	5.17532	5.39162	4.67147	5.68404	6.07358	5.87105	4.56963	4.83954	4.75387	4.57095	4.61586	4.58392
H	4.56247	5.81778	4.71719	4.48216	4.60957	4.8531	6.37798	4.63532	5.3322	4.74376	5.46819	5.39096	5.13958	5.21061	5.22232	4.65825	4.96526	5.8932	4.53315	4.53084	3.87148	4.68	5.50027	5.118	5.53599	5.65159	5.28675	5.82734	3.29402	4.47218	5.21579	4.825	5.5559	5.15724	5.49003	5.17751	5.24502	5.17532	5.39162	4.67147	5.68404	6.07358	5.87105	4.56963	4.83954	4.75387	4.57095	4.61586	4.58392
H	4.56247	5.81778	4.71719	4.48216	4.60957	4.8531	6.37798	4.63532	5.3322	4.74376	5.46819	5.39096	5.13958	5.21061	5.22232	4.65825	4.96526	5.8932	4.53315	4.53084	3.87148	4.68	5.50027	5.118	5.53599	5.65159	5.28675	5.82734	3.29402	4.47218	5.21579	4.825	5.5559	5.15724	5.49003	5.17751	5.24502	5.17532	5.39162	4.67147	5.68404	6.07358	5.87105	4.56963	4.83954	4.75387	4.57095	4.61586	4.58392
H	4.56247	5.81778	4.71719	4.48216	4.60957	4.8531	6.37798	4.63532	5.3322	4.74376	5.46819	5.39096	5.13958	5.21061	5.22232	4.65825	4.96526	5.8932	4.53315	4.53084	3.87148	4.68	5.50027	5.118	5.53599	5.65159	5.28675	5.82734	3.29402	4.47218	5.21579	4.825	5.5559	5.15724	5.49003	5.17751	5.24502	5.17532	5.39162	4.67147	5.68404	6.07358	5.87105	4.56963	4.83954	4.75387	4.57095	4.61586	4.58392
H	4.54818	5.50157	4.61891	4.3657	4.4924	4.86282	5.8987	4.53507	5.14117	4.61039	5.17027	5.15955	4.84144	4.91738	4.89057	4.62476	4.74922	5.47277	4.38767	4.3863	3.87148	4.56092	5.179	4.85058	5.15088	5.42241	4.95801	5.52357	3.46154	4.43268	4.96622	4.6171	5.15873	5.02593	5.18933	4.86967	4.99583	5.01924	5.1676	4.62435	5.30512	5.67373	5.40222	4.50252	4.66675	4.70009	4.45874	4.55675	4.49054
H	4.5669	4.80165	4.52268	4.3657	4.41029	4.29147	5.34885	4.40682	4.76116	4.47921	4.87255	4.79825	4.46817	4.69949	4.65475	4.46575	4.6637	5.3301	4.35415	4.35298	3.87148	4.36625	5.10989	4.55734	4.94965	5.07069	4.87516	5.30396	3.68749	4.44971	4.67644	4.51825	4.99879	4.75502	4.93377	4.77837	4.67707	5.00142	4.76648	4.43343	5.22537	5.49963	5.01508	4.19599	4.40184	4.53809	4.34329	4.39868	4.23184
S	4.5732	4.54066	4.42845	4.3657	4.32427	4.23616	4.96378	4.29205	4.58044	4.34073	4.68139	4.63254	4.25743	4.46661	4.43031	4.32074	4.62868	5.11569	4.21815	4.21677	3.98796	4.24093	4.9696	4.3616	4.70199	4.78809	4.71759	5.33971	3.96242	4.41777	4.46402	4.31347	4.80771	4.49872	4.54758	4.67058	4.44665	4.85059	4.54394	4.33475	5.06316	5.23778	4.78307	4.20591	4.28832	4.37642	4.24667	4.23195	4.21094
E	4.69185	4.42353	4.6378	4.4879	4.56607	4.38124	4.71803	4.5353	4.70899	4.60141	4.74135	4.64901	4.38103	4.58351	4.52332	4.57243	4.853	4.9099	4.4068	4.40628	4.35646	4.43607	4.83317	4.49948	4.73517	4.84633	4.66569	5.36232	4.55044	4.78324	4.62736	4.51695	4.72702	4.55809	4.75167	4.7404	4.58929	4.7043	4.63894	4.60789	4.90599	4.9884	4.81751	4.40174	4.54178	4.5283	4.5683	4.50232	4.39056
N	4.85107	4.42353	4.93175	4.85194	4.85231	4.60213	4.75674	4.76032	4.82089	4.8171	4.80053	4.66554	4.55046	4.70792	4.62836	4.7207	5.05416	5.02579	4.67146	4.67146	4.82112	4.59289	5.00839	4.63715	4.8214	4.79342	4.81668	5.48899	5.07038	4.91213	4.6691	4.79544	4.84005	4.78204	4.54333	4.91925	4.59424	4.99785	4.59674	4.82473	5.04143	4.9884	4.88291	4.67853	4.72097	4.77343	4.82294	4.68113	4.66947
L	5.1602	4.67891	5.38706	5.38544	5.38417	4.85999	5.22364	5.21971	5.19338	5.28815	5.21488	4.97531	5.0175	5.2575	5.13164	5.04601	5.55695	5.41189	5.14464	5.14405	5.30524	4.98268	5.45064	5.08173	5.34272	5.13883	5.26759	5.76592	5.66104	5.48429	5.09477	5.27242	5.32326	4.95815	4.88949	5.41889	5.04372	4.99785	4.95783	5.21536	5.4781	5.33996	5.37703	5.00641	5.13721	4.97425	5.30331	4.90937	5.05103
Y	5.16369	5.1045	5.38706	5.38544	5.42874	5.38861	5.41727	5.26714	5.38056	5.346	5.29048	5.02551	5.2533	5.18416	5.22414	5.14711	5.52727	5.41189	5.00222	5.00221	5.44285	4.98009	5.45064	5.09231	5.3722	5.09986	5.27368	5.61999	5.71865	5.39218	5.15713	5.12162	5.38831	5.27071	5.09601	5.53237	5.12442	4.99586	5.01489	5.47265	5.4781	5.33996	5.3269	5.51156	5.28481	5.16213	5.41493	5.00069	5.41752
F	5.14942	5.1254	5.38706	5.2455	5.30768	5.50216	5.48342	5.24283	5.38295	5.31707	5.32327	5.10855	5.21723	5.04698	5.37757	5.2907	5.06203	5.03373	5.00443	5.00534	5.28388	5.05694	5.07728	5.08501	5.10498	5.0877	4.94113	5.16759	5.7131	5.4011	5.226	5.12402	5.01687	5.2297	5.22595	5.07653	5.26175	4.99586	5.15277	5.48193	5.03886	5.00561	5.1341	5.4178	5.26409	5.16834	5.39766	5.28147	5.4243
Q	5.04328	5.00945	5.03672	5.10267	4.97558	5.20557	5.42518	4.86512	5.02376	4.92646	5.0251	4.78175	4.89905	4.63477	5.10339	4.92431	4.71579	5.10798	4.62201	4.62259	4.9624	4.62573	5.15093	4.64083	4.89804	4.66486	4.91829	4.81615	5.35349	4.92348	4.80547	4.65148	5.00473	5.19121	4.95603	5.01076	4.84928	5.13088	4.70905	5.18797	5.12212	5.09458	4.68797	5.31112	4.82287	5.00499	4.9906	4.88125	5.2584
G	4.90114	4.76982	4.63782	4.71982	4.63453	4.84915	5.0603	4.545	4.70823	4.622	4.74517	4.47587	4.55757	4.25219	4.83264	4.69793	4.42281	4.8601	4.20706	4.20775	4.60043	4.27487	4.90439	4.23963	4.64801	4.37698	4.68992	4.40359	5.17023	4.73188	4.53952	4.16492	4.79418	4.97651	5.13618	4.83727	4.60755	4.81045	4.43385	4.98459	4.90958	4.93825	4.2537	5.12657	4.50217	4.75747	4.70164	4.61624	4.99755
Q	4.6156	4.52795	4.24584	4.25226	4.10836	4.61895	4.68018	4.10724	4.36282	4.17544	4.46611	4.30394	4.15222	3.73334	4.56002	4.40264	3.82272	4.33866	3.82518	3.82596	4.18063	3.9879	4.3358	3.9011	4.06949	4.0086	4.14596	4.09404	4.73061	4.25232	4.22654	3.78107	4.2039	4.62342	4.77256	4.18751	4.30147	4.81045	4.20131	4.56227	4.31456	4.40866	3.85891	4.79082	4.16355	4.45849	4.27219	4.53059	4.69869
Q	4.59991	4.49696	4.24584	4.25226	4.06954	4.65962	4.61854	4.07962	4.37456	4.11978	4.48801	4.42355	4.09447	3.76538	4.47928	4.3247	3.88432	4.27559	3.84054	3.84051	4.19753	4.04824	4.2738	3.96552	4.00097	4.07868	4.07542	4.40375	4.72376	4.27748	4.23276	3.79728	4.12221	4.34924	4.43934	4.08569	4.29947	4.68386	4.2928	4.43407	4.24443	4.33168	4.0018	4.68069	4.18019	4.29106	4.19978	4.43304	4.62568
G	4.59991	4.49696	4.24584	4.25226	4.06954	4.65962	4.61854	4.07962	4.37456	4.11978	4.48801	4.42355	4.09447	3.76538	4.47928	4.3247	3.88432	4.27559	3.84054	3.84051	4.19753	4.04824	4.2738	3.96552	4.00097	4.07868	4.07542	4.40375	4.72376	4.27748	4.23276	3.79728	4.12221	4.34924	4.43934	4.08569	4.29947	4.68386	4.2928	4.43407	4.24443	4.33168	4.0018	4.68069	4.18019	4.29106	4.19978	4.43304	4.62568
N	4.6061	4.49696	4.24584	4.34594	4.06098	4.69306	4.66152	4.12088	4.38828	4.05365	4.18711	4.445	4.16406	4.06054	4.54133	4.49375	3.8955	4.21344	4.23113	4.23087	4.49576	4.23796	4.21268	4.15393	3.88691	4.07868	3.96588	4.02434	4.76841	4.3692	4.21732	4.19658	4.03665	3.98105	4.15672	3.90322	4.40003	4.56061	4.45573	4.60941	4.10156	4.33168	4.16386	4.37386	4.25227	4.02518	4.16788	4.47677	4.32684
G	4.6061	4.49696	4.24584	4.34594	4.06098	4.69306	4.66152	4.12088	4.38828	4.05365	4.18711	4.445	4.16406	4.06054	4.54133	4.49375	3.8955	4.21344	4.23113	4.23087	4.49576	4.23796	4.21268	4.15393	3.88691	4.07868	3.96588	4.02434	4.76841	4.3692	4.21732	4.19658	4.03665	3.98105	4.15672	3.90322	4.40003	4.56061	4.45573	4.60941	4.10156	4.33168	4.16386	4.37386	4.25227	4.02518	4.16788	4.47677	4.32684
P	4.6061	4.49696	4.24584	4.34594	4.06098	4.69306	4.66152	4.12088	4.38828	4.05365	4.18711	4.445	4.16406	4.06054	4.54133	4.49375	3.8955	4.21344	4.23113	4.23087	4.49576	4.23796	4.21268	4.15393	3.88691	4.07868	3.96588	4.02434	4.76841	4.3692	4.21732	4.19658	4.03665	3.98105	4.15672	3.90322	4.40003	4.56061	4.45573	4.60941	4.10156	4.33168	4.16386	4.37386	4.25227	4.02518	4.16788	4.47677	4.32684
Q	4.59338	4.51537	4.24584	4.23301	3.97042	4.79195	4.71845	4.10185	4.39022	4.03171	4.21306	4.51844	4.13548	3.95309	4.67471	4.61912	3.56761	3.91902	4.23299	4.23351	4.36445	4.30336	3.92412	4.14797	3.69357	4.06896	3.7158	3.70039	4.76377	4.37643	4.27363	4.19855	3.75839	3.95007	4.26271	3.58161	4.51795	4.56061	4.57824	4.61723	3.77269	4.06046	4.01316	4.29945	4.23559	4.03002	4.15458	4.72813	4.33225
G	4.59338	4.51537	4.24584	4.23301	3.97042	4.79195	4.71845	4.10185	4.39022	4.03171	4.21306	4.51844	4.13548	3.95309	4.67471	4.61912	3.56761	3.91902	4.23299	4.23351	4.36445	4.30336	3.92412	4.14797	3.69357	4.06896	3.7158	3.70039	4.76377	4.37643	4.27363	4.19855	3.75839	3.95007	4.26271	3.58161	4.51795	4.56061	4.57824	4.61723	3.77269	4.06046	4.01316	4.29945	4.23559	4.03002	4.15458	4.72813	4.33225
G	4.551	4.48447	4.24584	4.03414	3.91742	4.87209	4.59769	4.05177	4.39799	4.05454	4.46595	4.58145	3.96417	3.67106	4.45636	4.48076	3.48358	3.79197	3.85426	3.8551	3.9719	4.18691	3.79922	3.98611	3.6611	4.20667	3.63765	4.10089	4.60839	4.30273	4.28467	3.82428	3.63331	4.18151	4.34266	3.51982	4.4208	4.56061	4.53118	4.37053	3.69946	3.91322	3.8589	4.41882	4.13788	4.23913	4.10575	4.70064	4.48877
G	4.551	4.48447	4.24584	4.03414	3.91742	4.87209	4.59769	4.05177	4.39799	4.05454	4.46595	4.58145	3.96417	3.67106	4.45636	4.48076	3.48358	3.79197	3.85426	3.8551	3.9719	4.18691	3.79922	3.98611	3.6611	4.20667	3.63765	4.10089	4.60839	4.30273	4.28467	3.82428	3.63331	4.18151	4.34266	3.51982	4.4208	4.56061	4.53118	4.37053	3.69946	3.91322	3.8589	4.41882	4.13788	4.23913	4.10575	4.70064	4.48877
S	4.57918	4.49696	4.24584	4.14176	4.04499	4.7299	4.60284	4.09811	4.38424	4.13168	4.41678	4.38512	4.04787	3.73876	4.40725	4.43771	3.74342	4.13698	3.83715	3.8381	4.07493	4.06182	4.13776	3.92698	3.91872	4.14426	3.94967	4.14624	4.61957	4.27035	4.222	3.80616	3.97965	4.47998	4.55253	3.93146	4.30742	4.68386	4.31593	4.48928	4.0884	4.24879	3.86085	4.60106	4.13763	4.39925	4.18989	4.54868	4.55393
Q	4.57118	4.47862	4.24584	4.14176	4.1123	4.70216	4.53184	4.13578	4.392	4.16616	4.3199	4.27636	4.02947	3.81323	4.21265	4.43008	3.93921	4.30357	3.83207	3.83329	4.07493	4.0135	4.30064	3.8944	4.03907	4.22095	4.08542	4.24555	4.52208	4.25619	4.15576	3.81328	4.12647	4.65084	4.55253	4.12275	4.20275	4.68386	4.22308	4.53747	4.28138	4.44586	3.86475	4.60106	4.11163	4.50475	4.1934	4.4192	4.47769
Q	4.60568	4.49109	4.24584	4.34594	4.23729	4.5977	4.57914	4.22539	4.392	4.17727	3.98589	4.11295	4.18449	4.18796	4.22394	4.55901	4.24521	4.62687	4.20306	4.20429	4.47767	4.07607	4.61689	4.01891	4.20003	4.15833	4.31662	3.92268	4.5759	4.31474	4.08003	4.19431	4.42601	4.56098	4.46872	4.39924	4.19073	4.68386	4.17514	4.84504	4.57224	4.8271	4.0233	4.47677	4.18227	4.38523	4.24684	4.31852	4.24922
S	4.64857	4.52204	4.24584	4.56019	4.29462	4.52207	4.69941	4.27762	4.38424	4.15375	3.76019	4.05639	4.36532	4.5097	4.43091	4.69978	4.34761	4.7819	4.61607	4.61697	4.9202	4.18944	4.76867	4.1821	4.23728	4.02221	4.40935	3.53959	4.73018	4.38864	4.06952	4.6048	4.57838	4.30853	4.38646	4.47648	4.28282	4.68386	4.2185	5.11852	4.66275	5.00873	4.18412	4.35584	4.28103	4.16892	4.29736	4.34378	4.10106
P	4.63276	4.49109	4.24584	4.56019	4.25404	4.56189	4.63752	4.24886	4.39604	4.09838	3.77863	4.16912	4.3046	4.54841	4.35245	4.61659	4.41767	4.71239	4.63461	4.63453	4.94009	4.25283	4.70049	4.25117	4.16593	4.09253	4.33434	3.80735	4.72333	4.4146	4.07551	4.62454	4.48941	4.05303	4.08019	4.36764	4.28084	4.56061	4.31037	4.9747	4.58696	4.92127	4.33906	4.2557	4.29814	4.01236	4.22452	4.25025	4.03733
P	4.62176	4.53037	4.33618	4.44169	4.25658	4.66214	4.59984	4.3923	4.50717	4.15864	3.86093	4.40601	4.365	4.77053	4.23467	4.72171	4.32081	4.4098	4.80325	4.80243	4.97188	4.52	4.40412	4.47305	4.01654	4.25847	4.08767	3.79367	4.69454	4.65758	4.20578	4.79579	4.21294	3.94017	4.04134	4.08987	4.44409	4.4406	4.61498	5.0073	4.25306	4.64245	4.45136	4.12815	4.44927	4.0003	4.32697	4.37142	4.01367
N	4.79361	4.79076	4.70914	4.93009	4.6414	4.88741	5.01438	4.71214	4.78574	4.47953	4.13436	4.61998	4.813	5.19221	4.62694	4.91011	4.70462	4.86065	5.26054	5.25922	5.50218	4.80197	4.8469	4.86407	4.39545	4.38999	4.49975	4.09685	4.97779	4.8257	4.45697	5.32074	4.64579	4.24176	4.08806	4.51246	4.67079	4.86439	4.77124	5.29635	4.68264	4.96963	4.90334	4.45314	4.79606	4.2651	4.68312	4.604	4.35741
A	4.79361	4.79076	4.70914	4.93009	4.6414	4.88741	5.01438	4.71214	4.78574	4.47953	4.13436	4.61998	4.813	5.19221	4.62694	4.91011	4.70462	4.86065	5.26054	5.25922	5.50218	4.80197	4.8469	4.86407	4.39545	4.38999	4.49975	4.09685	4.97779	4.8257	4.45697	5.32074	4.64579	4.24176	4.08806	4.51246	4.67079	4.86439	4.77124	5.29635	4.68264	4.96963	4.90334	4.45314	4.79606	4.2651	4.68312	4.604	4.35741
Y	5.44481	5.32695	5.26977	5.39909	5.13682	5.38344	5.40248	5.11811	5.22876	4.93823	4.77777	5.08879	5.19735	5.41125	4.91	5.16182	5.14802	5.34484	5.39886	5.39672	5.56437	5.10323	5.32285	5.1795	4.93227	4.85805	5.00097	4.94702	5.14664	5.15165	4.87288	5.38137	5.12096	4.85949	4.68347	5.00897	4.95224	5.46558	5.11607	5.36841	5.17815	5.33185	5.17575	4.89304	5.01364	4.78708	4.93359	4.86576	4.82424
P	5.62183	5.63313	5.72302	5.83704	5.56743	5.72869	5.86934	5.51568	5.56421	5.33464	5.03493	5.28957	5.66557	5.84792	5.27855	5.50805	5.40198	5.70031	5.90763	5.90632	5.97802	5.43976	5.67152	5.57753	5.2866	5.0886	5.33526	5.02998	5.3368	5.32872	5.15078	5.98438	5.4518	5.38871	4.85841	5.31792	5.21448	5.98721	5.31779	5.74899	5.49158	5.59839	5.50047	5.18846	5.34939	5.23265	5.32709	5.25832	5.15616
W	5.79864	5.86484	6.08577	6.47886	5.97355	6.01752	6.34411	5.71136	5.79072	5.60364	5.21831	5.34724	6.00581	6.07729	5.72932	5.64492	5.88894	6.40214	6.26243	6.26178	6.40714	5.53831	6.35746	5.80248	5.7782	5.21195	5.93268	5.52106	5.55985	5.25525	5.28366	6.44484	6.0647	5.78221	4.73307	5.88277	5.28645	6.55861	5.27508	5.94461	6.1791	6.12249	5.90909	5.54132	5.5358	5.52147	5.52062	5.40607	5.45728
Y	6.40937	6.2093	6.27093	6.70744	6.14506	6.21873	6.43474	5.85384	5.948	5.70265	5.31268	5.5398	6.13591	6.26635	5.83703	5.88279	6.06102	6.60089	6.44506	6.44333	6.43373	5.69425	6.55252	5.9128	5.9775	5.41173	6.11836	5.57051	5.60414	5.5075	5.4371	6.45018	6.27085	5.81271	5.26178	6.02242	5.45016	6.72716	5.52789	6.01818	6.32898	6.36717	5.88878	5.4919	5.49527	5.52573	5.43751	5.45654	5.37126
Y	6.4539	6.31252	6.64203	6.66739	6.42953	6.34149	6.26752	6.20342	6.23115	6.15859	5.96838	5.93071	6.39317	6.2757	5.98459	5.98813	6.3044	6.49741	6.27562	6.27502	6.2569	5.99508	6.4516	6.18283	6.28451	5.85196	6.19687	6.40364	5.71312	5.66866	5.90497	6.26925	6.29611	6.54681	5.67108	6.24169	5.73896	6.72716	5.8444	5.99978	6.32898	6.00644	6.19219	6.20674	5.90438	6.32579	5.9096	5.89502	6.18682
W	5.72148	5.7715	6.28665	6.05187	6.07836	5.87084	5.66611	6.05243	5.97469	6.03318	5.80206	5.76428	6.1686	6.03065	5.78214	5.79814	5.99273	5.81618	5.95407	5.95541	6.01691	5.93919	5.78425	6.07147	5.88816	5.7183	5.64732	6.09628	5.63315	5.46537	5.86572	6.02475	5.73492	6.43631	5.33517	5.82772	5.6996	5.98721	5.76256	5.90115	5.72335	5.28122	6.16854	6.38399	6.06863	6.45206	6.09661	6.0261	6.43664
V	5.54703	5.54348	5.91193	5.45235	5.66512	5.58905	5.24208	5.84507	5.741	5.74357	5.59817	5.70212	5.81914	5.80304	5.32721	5.65755	5.49719	5.17859	5.61674	5.61734	5.61393	5.83351	5.16015	5.83609	5.38721	5.58297	5.07864	5.55404	5.40715	5.54179	5.7182	5.5943	5.15534	5.9983	5.47645	5.26816	5.622	5.46558	5.80922	5.70697	5.08653	4.82914	5.74198	5.97747	5.86428	6.11455	5.88288	5.86141	6.08148
V	5.43546	5.36605	5.76587	5.1236	5.50948	5.34725	4.80676	5.84507	5.65423	5.72602	5.54058	5.74169	5.73637	5.74993	5.24376	5.70889	5.37813	4.77954	5.48436	5.4858	5.42101	5.94184	4.76833	5.83993	5.22154	5.66456	4.77312	5.33482	5.37393	5.59952	5.84515	5.38058	4.85545	5.92816	5.72758	5.03552	5.75635	4.98941	6.00239	5.68263	4.71136	4.41576	5.70038	6.09333	5.98329	6.24142	5.97768	6.0477	6.22731
A	4.77894	4.82591	5.15245	4.57768	4.98861	4.81996	4.42032	5.32756	5.15897	5.27888	5.139	5.18758	5.22337	5.11614	4.87393	5.22622	4.9008	4.41067	4.85054	4.85279	5.00483	5.34078	4.40495	5.23553	4.78979	5.11879	4.41336	4.83453	5.14895	5.13513	5.36583	4.81376	4.49828	5.65316	5.33935	4.74846	5.30511	4.56061	5.39313	5.3931	4.40893	4.11578	5.19017	5.93453	5.62662	5.92818	5.71764	5.66645	6.01318
V	4.74597	4.747	4.86458	4.60517	4.76789	4.72666	4.53826	5.02734	4.92454	4.88807	4.57442	4.84565	5.01319	5.10852	4.75376	5.13428	4.71161	4.48092	4.9815	4.98296	5.14627	5.07278	4.47385	5.00686	4.5558	4.73371	4.35745	4.20554	5.05073	4.98914	4.94069	4.95269	4.48023	5.01926	4.95399	4.58164	5.03815	4.56061	5.10107	5.40964	4.40893	4.36296	4.93586	5.25104	5.23676	5.17841	5.26088	5.24498	5.2205
Q	4.69088	4.63742	4.59279	4.53296	4.52339	4.64265	4.55558	4.66496	4.69867	4.53871	4.38589	4.6296	4.66524	4.77072	4.49222	4.76828	4.58951	4.55228	4.66238	4.66219	4.96065	4.67218	4.54383	4.64651	4.3853	4.45415	4.34587	4.30615	4.90087	4.77362	4.5726	4.63054	4.46827	4.57988	4.56621	4.51484	4.67311	4.56061	4.74963	5.07316	4.48834	4.54422	4.67835	4.8579	4.81045	4.64117	4.79501	4.70392	4.77006
P	4.80101	4.70363	4.80991	4.78416	4.82243	4.80164	4.64221	4.86295	4.91048	4.82759	4.5471	4.68007	4.8995	4.95314	4.86523	5.00901	5.03692	4.79393	4.8709	4.87173	5.24825	4.80582	4.78025	4.83867	4.74059	4.66859	4.62952	4.63703	5.26214	4.96352	4.81874	4.9188	4.77305	4.74599	4.8612	4.88476	4.88433	4.56061	4.85414	5.3257	4.76202	4.73301	4.9943	5.1086	5.07218	4.80708	5.06332	4.94851	4.94956
N	4.7239	4.59505	4.54117	4.58677	4.54754	4.78744	4.64408	4.53288	4.69563	4.4955	4.2905	4.43255	4.50756	4.59291	4.52362	4.77349	4.72842	4.71239	4.55484	4.55526	4.91119	4.44114	4.70049	4.44678	4.46936	4.46349	4.47474	4.47032	4.9934	4.7412	4.4484	4.60962	4.59568	4.4607	4.59494	4.63183	4.5388	4.56061	4.54407	5.05662	4.66958	4.83533	4.56702	4.64573	4.61184	4.41699	4.60407	4.55381	4.45234
L	4.78454	4.69496	4.77742	4.71516	4.73192	4.98724	4.66632	4.75135	4.95865	4.65233	4.38622	4.73548	4.80505	4.87385	4.74556	5.05062	4.96664	4.64389	4.8548	4.85605	5.04568	4.7955	4.63327	4.84983	4.69184	4.8599	4.54278	4.56215	4.98131	4.64036	4.77193	4.8848	4.66982	4.42229	4.67776	4.69541	4.89264	4.4406	4.9929	5.25976	4.59368	4.75089	5.01439	4.62118	4.84948	4.5178	4.75407	4.75126	4.44717
S	4.7781	4.69496	4.77742	4.61352	4.74189	4.9517	4.62329	4.70378	4.94315	4.72824	4.70143	4.71263	4.72474	4.51957	4.68072	4.86062	4.95239	4.71239	4.40664	4.40801	4.71097	4.58082	4.70049	4.62986	4.82952	4.8599	4.66826	4.99227	4.93467	4.54295	4.7894	4.42001	4.76879	4.83128	4.9958	4.91492	4.78082	4.56061	4.81033	5.05969	4.75369	4.75089	4.81922	4.94536	4.76728	4.81621	4.79046	4.70485	4.75431
M	4.80086	4.72731	4.77742	4.71516	4.77706	4.94371	4.72859	4.78351	4.94534	4.71519	4.36481	4.60743	4.87282	4.83238	4.83111	5.14164	4.88787	4.71239	4.83538	4.83766	5.02537	4.72402	4.70049	4.77103	4.77219	4.77639	4.62141	4.2413	4.98854	4.61306	4.76492	4.86395	4.76236	4.70107	5.02887	4.81242	4.8949	4.56061	4.88648	5.41182	4.66958	4.83533	4.83534	4.72992	4.83017	4.69408	4.83603	4.85581	4.51736
Q	4.67946	4.63586	4.54339	4.58677	4.48083	4.78719	4.54875	4.49629	4.684	4.38114	4.14694	4.45132	4.53575	4.57432	4.53132	4.88466	4.56664	4.63852	4.47985	4.4819	4.69238	4.44428	4.62809	4.4262	4.51758	4.41289	4.47797	3.95755	4.71221	4.39667	4.46956	4.52442	4.60291	4.71799	4.57586	4.593	4.58195	4.56061	4.59963	5.14038	4.58696	4.64245	4.47799	4.67961	4.5754	4.62016	4.49982	4.56633	4.49929
P	4.77723	4.7693	4.77977	4.84095	4.73555	4.87	4.64732	4.72348	4.92221	4.58201	4.28681	4.66749	4.95974	4.84708	4.91842	5.1274	4.89831	4.79393	4.75998	4.76274	4.94593	4.71156	4.78025	4.79556	4.92492	4.64751	4.77199	3.988	4.8138	4.28498	4.7998	4.76291	4.94072	4.82712	4.88347	4.95928	4.93234	4.56061	4.91972	5.43383	4.76202	4.73301	4.91416	4.84687	4.8413	4.78924	4.73768	4.74538	4.63693
T	4.69417	4.68346	4.62137	4.70914	4.55375	4.78481	4.49704	4.56456	4.73046	4.44006	4.22034	4.50934	4.61211	4.70831	4.63372	4.94641	4.67679	4.71878	4.47985	4.4819	4.78632	4.48769	4.70663	4.46964	4.62874	4.30105	4.57578	3.91236	4.86436	4.57753	4.56432	4.60558	4.71089	4.92282	4.60261	4.73037	4.64739	4.56061	4.61176	5.24309	4.67777	4.54422	4.53941	4.91762	4.76018	4.75906	4.61745	4.62771	4.76962
M	4.65385	4.8088	4.62137	4.85475	4.62631	4.84746	4.61296	4.56456	4.42756	4.4696	4.24289	4.59439	4.67485	4.86535	4.68535	4.7567	4.80949	4.78361	4.63937	4.64179	4.81712	4.59871	4.83072	4.61684	4.81665	4.44661	4.72562	4.00974	4.72017	4.75561	4.67123	4.77613	4.90645	4.84639	4.64483	4.84562	4.65382	4.66502	4.72072	5.0606	4.8165	4.68808	4.69955	4.82693	4.70954	4.74954	4.62173	4.6845	4.65358
T	4.63655	4.85086	4.71971	4.62666	4.63883	4.91869	4.5333	4.67142	4.5253	4.60932	4.64685	4.83201	4.66121	4.73201	4.49627	4.682	4.69054	4.54247	4.36433	4.36617	4.52652	4.6688	4.59181	4.63748	4.7802	4.62691	4.57978	4.372	4.64748	4.91204	4.83819	4.48172	4.70189	5.14719	4.9134	4.74958	4.72088	4.66502	4.86951	4.90001	4.62145	4.42248	4.63354	5.01072	4.7925	5.04806	4.77005	4.77099	4.94581
R	4.65878	4.83464	4.64007	4.62666	4.63606	4.8057	4.66247	4.61179	4.45898	4.59633	4.61703	4.68153	4.70221	4.59068	4.54933	4.58701	4.67708	4.68288	4.35071	4.35236	4.55278	4.5395	4.73128	4.56213	4.8449	4.59182	4.70463	4.36682	4.61033	4.69804	4.74285	4.37371	4.85299	5.09098	5.12093	4.912	4.64798	4.7911	4.72771	4.88213	4.78243	4.68808	4.56854	4.96486	4.63531	4.96673	4.73984	4.68899	4.8138
A	4.57143	4.71862	4.41061	4.38374	4.3149	4.75185	4.63507	4.34998	4.2357	4.35846	4.56656	4.57825	4.31987	4.24774	4.38488	4.37738	4.14368	4.35567	4.1001	4.10086	4.31939	4.33353	4.4072	4.24598	4.31177	4.28079	4.26807	4.23212	4.61033	4.83654	4.48692	4.14697	4.36031	4.79308	4.79836	4.33815	4.42533	4.7911	4.5173	4.56943	4.39897	4.39455	4.15885	4.79353	4.40843	4.67917	4.4981	4.64427	4.75044
Q	4.59025	4.31074	4.33618	4.38374	4.27692	4.18725	4.59676	4.25579	4.02842	4.29914	4.47241	4.39137	4.16226	4.17916	4.35807	4.20434	4.15397	4.4903	4.20367	4.20381	4.23461	4.2157	4.54107	4.16832	4.34616	4.28079	4.37935	4.33686	4.52741	4.70485	4.34531	4.16619	4.44611	4.45961	4.79836	4.39448	4.28837	4.92255	4.33586	4.33871	4.5522	4.65847	4.1391	4.31434	4.14475	4.43621	4.37748	4.4811	4.31086
G	4.60152	4.18673	4.33618	4.14176	4.07706	4.25738	4.47623	4.20766	4.3175	4.19099	4.49816	4.50305	4.02148	3.97105	4.35807	4.41444	3.75898	4.06006	4.07724	4.07699	4.10116	4.24062	4.06243	4.09618	3.90203	4.20301	3.90549	4.18525	4.65441	4.563	4.30888	4.03653	3.89739	4.22813	4.53554	3.84077	4.39518	4.68573	4.44703	4.37627	4.00049	4.15889	3.99604	4.2213	4.18958	4.28331	4.28558	4.57466	4.35514
E	4.61869	4.15043	4.24584	4.34594	4.06606	4.19573	4.5549	4.11141	4.22425	4.06395	4.10713	4.2816	4.03325	4.08294	4.54133	4.48488	3.8543	4.27559	4.33418	4.33436	4.36445	4.17696	4.2738	4.07795	3.93178	4.03923	4.02986	3.83846	4.72722	4.41769	4.16019	4.3017	4.06695	3.98105	4.28763	3.91844	4.33275	4.68573	4.31115	4.5197	4.16933	4.40866	4.05297	4.06646	4.11705	4.03002	4.15233	4.49173	4.09781
G	4.61869	4.15043	4.24584	4.34594	4.06606	4.19573	4.5549	4.11141	4.22425	4.06395	4.10713	4.2816	4.03325	4.08294	4.54133	4.48488	3.8543	4.27559	4.33418	4.33436	4.36445	4.17696	4.2738	4.07795	3.93178	4.03923	4.02986	3.83846	4.72722	4.41769	4.16019	4.3017	4.06695	3.98105	4.28763	3.91844	4.33275	4.68573	4.31115	4.5197	4.16933	4.40866	4.05297	4.06646	4.11705	4.03002	4.15233	4.49173	4.09781
P	4.61869	4.15043	4.24584	4.34594	4.06606	4.19573	4.5549	4.11141	4.22425	4.06395	4.10713	4.2816	4.03325	4.08294	4.54133	4.48488	3.8543	4.27559	4.33418	4.33436	4.36445	4.17696	4.2738	4.07795	3.93178	4.03923	4.02986	3.83846	4.72722	4.41769	4.16019	4.3017	4.06695	3.98105	4.28763	3.91844	4.33275	4.68573	4.31115	4.5197	4.16933	4.40866	4.05297	4.06646	4.11705	4.03002	4.15233	4.49173	4.09781
Q	4.59338	4.51537	4.24584	4.23301	3.97042	4.79195	4.71845	4.10185	4.39022	4.03171	4.21306	4.51844	4.13548	3.95309	4.67471	4.61912	3.56761	3.91902	4.23299	4.23351	4.36445	4.30336	3.92412	4.14797	3.69357	4.06896	3.7158	3.70039	4.76377	4.37643	4.27363	4.19855	3.75839	3.95007	4.26271	3.58161	4.51795	4.56061	4.57824	4.61723	3.77269	4.06046	4.01316	4.29945	4.23559	4.03002	4.15458	4.72813	4.33225
G	4.59338	4.51537	4.24584	4.23301	3.97042	4.79195	4.71845	4.10185	4.39022	4.03171	4.21306	4.51844	4.13548	3.95309	4.67471	4.61912	3.56761	3.91902	4.23299	4.23351	4.36445	4.30336	3.92412	4.14797	3.69357	4.06896	3.7158	3.70039	4.76377	4.37643	4.27363	4.19855	3.75839	3.95007	4.26271	3.58161	4.51795	4.56061	4.57824	4.61723	3.77269	4.06046	4.01316	4.29945	4.23559	4.03002	4.15458	4.72813	4.33225
G	4.551	4.48447	4.24584	4.03414	3.91742	4.87209	4.59769	4.05177	4.39799	4.05454	4.46595	4.58145	3.96417	3.67106	4.45636	4.48076	3.48358	3.79197	3.85426	3.8551	3.9719	4.18691	3.79922	3.98611	3.6611	4.20667	3.63765	4.10089	4.60839	4.30273	4.28467	3.82428	3.63331	4.18151	4.34266	3.51982	4.4208	4.56061	4.53118	4.37053	3.69946	3.91322	3.8589	4.41882	4.13788	4.23913	4.10575	4.70064	4.48877
G	4.551	4.48447	4.24584	4.03414	3.91742	4.87209	4.59769	4.05177	4.39799	4.05454	4.46595	4.58145	3.96417	3.67106	4.45636	4.48076	3.48358	3.79197	3.85426	3.8551	3.9719	4.18691	3.79922	3.98611	3.6611	4.20667	3.63765	4.10089	4.60839	4.30273	4.28467	3.82428	3.63331	4.18151	4.34266	3.51982	4.4208	4.56061	4.53118	4.37053	3.69946	3.91322	3.8589	4.41882	4.13788	4.23913	4.10575	4.70064	4.48877
S	4.57918	4.49696	4.24584	4.14176	4.04499	4.7299	4.60284	4.09811	4.38424	4.13168	4.41678	4.38512	4.04787	3.73876	4.40725	4.43771	3.74342	4.13698	3.83715	3.8381	4.07493	4.06182	4.13776	3.92698	3.91872	4.14426	3.94967	4.14624	4.61957	4.27035	4.222	3.80616	3.97965	4.47998	4.55253	3.93146	4.30742	4.68386	4.31593	4.48928	4.0884	4.24879	3.86085	4.60106	4.13763	4.39925	4.18989	4.54868	4.55393
Q	4.57118	4.47862	4.24584	4.14176	4.1123	4.70216	4.53184	4.13578	4.392	4.16616	4.3199	4.27636	4.02947	3.81323	4.21265	4.43008	3.93921	4.30357	3.83207	3.83329	4.07493	4.0135	4.30064	3.8944	4.03907	4.22095	4.08542	4.24555	4.52208	4.25619	4.15576	3.81328	4.12647	4.65084	4.55253	4.12275	4.20275	4.68386	4.22308	4.53747	4.28138	4.44586	3.86475	4.60106	4.11163	4.50475	4.1934	4.4192	4.47769
Q	4.60568	4.49109	4.24584	4.34594	4.23729	4.5977	4.57914	4.22539	4.392	4.17727	3.98589	4.11295	4.18449	4.18796	4.22394	4.55901	4.24521	4.62687	4.20306	4.20429	4.47767	4.07607	4.61689	4.01891	4.20003	4.15833	4.31662	3.92268	4.5759	4.31474	4.08003	4.19431	4.42601	4.56098	4.46872	4.39924	4.19073	4.68386	4.17514	4.84504	4.57224	4.8271	4.0233	4.47677	4.18227	4.38523	4.24684	4.31852	4.24922
S	4.64857	4.52204	4.24584	4.56019	4.29462	4.52207	4.69941	4.27762	4.38424	4.15375	3.76019	4.05639	4.36532	4.5097	4.43091	4.69978	4.34761	4.7819	4.61607	4.61697	4.9202	4.18944	4.76867	4.1821	4.23728	4.02221	4.40935	3.53959	4.73018	4.38864	4.06952	4.6048	4.57838	4.30853	4.38646	4.47648	4.28282	4.68386	4.2185	5.11852	4.66275	5.00873	4.18412	4.35584	4.28103	4.16892	4.29736	4.34378	4.10106
P	4.63276	4.49109	4.24584	4.56019	4.25404	4.56189	4.63752	4.24886	4.39604	4.09838	3.77863	4.16912	4.3046	4.54841	4.35245	4.61659	4.41767	4.71239	4.63461	4.63453	4.94009	4.25283	4.70049	4.25117	4.16593	4.09253	4.33434	3.80735	4.72333	4.4146	4.07551	4.62454	4.48941	4.05303	4.08019	4.36764	4.28084	4.56061	4.31037	4.9747	4.58696	4.92127	4.33906	4.2557	4.29814	4.01236	4.22452	4.25025	4.03733
P	4.62176	4.53037	4.33618	4.44169	4.25658	4.66214	4.59984	4.3923	4.50717	4.15864	3.86093	4.40601	4.365	4.77053	4.23467	4.72171	4.32081	4.4098	4.80325	4.80243	4.97188	4.52	4.40412	4.47305	4.01654	4.25847	4.08767	3.79367	4.69454	4.65758	4.20578	4.79579	4.21294	3.94017	4.04134	4.08987	4.44409	4.4406	4.61498	5.0073	4.25306	4.64245	4.45136	4.12815	4.44927	4.0003	4.32697	4.37142	4.01367
N	4.79361	4.79076	4.70914	4.93009	4.6414	4.88741	5.01438	4.71214	4.78574	4.47953	4.13436	4.61998	4.813	5.19221	4.62694	4.91011	4.70462	4.86065	5.26054	5.25922	5.50218	4.80197	4.8469	4.86407	4.39545	4.38999	4.49975	4.09685	4.97779	4.8257	4.45697	5.32074	4.64579	4.24176	4.08806	4.51246	4.67079	4.86439	4.77124	5.29635	4.68264	4.96963	4.90334	4.45314	4.79606	4.2651	4.68312	4.604	4.35741
A	4.79361	4.79076	4.70914	4.93009	4.6414	4.88741	5.01438	4.71214	4.78574	4.47953	4.13436	4.61998	4.813	5.19221	4.62694	4.91011	4.70462	4.86065	5.26054	5.25922	5.50218	4.80197	4.8469	4.86407	4.39545	4.38999	4.49975	4.09685	4.97779	4.8257	4.45697	5.32074	4.64579	4.24176	4.08806	4.51246	4.67079	4.86439	4.77124	5.29635	4.68264	4.96963	4.90334	4.45314	4.79606	4.2651	4.68312	4.604	4.35741
Y	5.44481	5.32695	5.26977	5.39909	5.13682	5.38344	5.40248	5.11811	5.22876	4.93823	4.77777	5.08879	5.19735	5.41125	4.91	5.16182	5.14802	5.34484	5.39886	5.39672	5.56437	5.10323	5.32285	5.1795	4.93227	4.85805	5.00097	4.94702	5.14664	5.15165	4.87288	5.38137	5.12096	4.85949	4.68347	5.00897	4.95224	5.46558	5.11607	5.36841	5.17815	5.33185	5.17575	4.89304	5.01364	4.78708	4.93359	4.86576	4.82424
P	5.62183	5.63313	5.72302	5.83704	5.56743	5.72869	5.86934	5.51568	5.56421	5.33464	5.03493	5.28957	5.66557	5.84792	5.27855	5.50805	5.40198	5.70031	5.90763	5.90632	5.97802	5.43976	5.67152	5.57753	5.2866	5.0886	5.33526	5.02998	5.3368	5.32872	5.15078	5.98438	5.4518	5.38871	4.85841	5.31792	5.21448	5.98721	5.31779	5.74899	5.49158	5.59839	5.50047	5.18846	5.34939	5.23265	5.32709	5.25832	5.15616
W	5.79864	5.86484	6.08577	6.47886	5.97355	6.01752	6.34411	5.71136	5.79072	5.60364	5.21831	5.34724	6.00581	6.07729	5.72932	5.64492	5.88894	6.40214	6.26243	6.26178	6.40714	5.53831	6.35746	5.80248	5.7782	5.21195	5.93268	5.52106	5.55985	5.25525	5.28366	6.44484	6.0647	5.78221	4.73307	5.88277	5.28645	6.55861	5.27508	5.94461	6.1791	6.12249	5.90909	5.54132	5.5358	5.52147	5.52062	5.40607	5.45728
Y	5.94701	5.86625	6.12113	6.47886	6.07877	6.06178	6.39087	5.83747	5.87503	5.71093	5.2938	5.43816	6.00581	6.23553	5.81378	5.80239	5.94655	6.25451	6.29724	6.29637	6.37098	5.65552	6.28678	5.84761	5.85101	5.42014	5.8939	5.37042	5.85431	5.66295	5.44043	6.38677	6.04872	5.56889	5.03548	5.8734	5.52198	5.98721	5.50313	6.07521	6.09836	6.12249	5.90726	5.49692	5.58831	5.39653	5.60883	5.38324	5.43753
Y	5.98832	5.96377	6.48336	6.44018	6.36016	6.18144	6.22479	6.18607	6.15471	6.16754	5.94717	5.82189	6.25761	6.24484	5.96075	5.90629	6.18533	6.15646	6.13168	6.1319	6.19588	5.9543	6.18996	6.11467	6.15152	5.86105	5.96952	6.17362	5.96816	5.82866	5.90858	6.20762	6.07309	6.2722	5.42718	6.08724	5.81457	5.98721	5.81822	6.05663	6.09836	5.77562	6.21163	6.21242	6.00434	6.17788	6.09579	5.81583	6.26315
F	5.30875	5.45263	6.13647	5.84563	6.01279	5.72267	5.62748	6.0355	5.9014	6.04195	5.78144	5.65852	6.0378	6.001	5.75911	5.7189	5.87955	5.51098	5.8175	5.81957	5.95823	5.89879	5.54967	6.00453	5.76356	5.72719	5.44014	5.8773	5.88462	5.61964	5.8693	5.96553	5.53177	6.16633	5.10571	5.68352	5.7747	5.32864	5.73674	5.95707	5.5148	5.07827	6.18791	6.38983	6.17138	6.3012	6.28869	5.94515	6.51605
V	5.11842	5.15627	5.65048	5.26654	5.51427	5.45889	5.16225	5.62584	5.5579	5.60915	5.39907	5.39644	5.47579	5.51363	5.27085	5.49946	5.3999	4.9998	5.3118	5.31412	5.38398	5.55241	5.04269	5.52184	5.26671	5.55561	4.94194	5.44236	5.54977	5.42386	5.53852	5.37697	5.01638	5.7279	5.04737	5.15125	5.49442	4.86439	5.54886	5.63196	5.00888	4.74395	5.61752	5.9235	5.72514	5.90999	5.81043	5.64483	6.00202
V	5.05246	5.00299	5.47424	4.97387	5.34487	5.28656	4.84666	5.55811	5.45333	5.52359	5.29912	5.37392	5.30552	5.40799	5.13361	5.50833	5.24141	4.66056	5.13796	5.14066	5.15101	5.54857	4.71954	5.41962	5.08544	5.60832	4.66965	5.19627	5.52305	5.50581	5.55953	5.12647	4.74756	5.53799	5.22731	4.91197	5.55113	4.4406	5.6531	5.57183	4.69059	4.45978	5.46301	5.85661	5.68886	5.84254	5.76518	5.65402	5.94466
S	4.74053	4.75569	5.14272	4.52179	4.9285	4.95051	4.30988	5.25233	5.15764	5.21637	5.01514	5.18871	5.03342	5.01679	4.79439	5.27561	4.90725	4.3099	4.81608	4.81959	4.83025	5.35207	4.3058	5.18605	4.69801	5.33725	4.29547	5.03759	5.02726	4.98416	5.32862	4.80659	4.35027	5.57385	4.99807	4.5497	5.25125	4.4406	5.43405	5.27835	4.2976	4.02349	5.21759	5.82436	5.54102	5.95471	5.54217	5.70949	5.88575
[truncated: 4 more columns]

## Sheet: L50_Frscore
AA	Partition coefficient (Garel et al., 1973)	Dependence of partition coefficient on ionic strength (Zaslavsky et al., 1982)	Transfer energy, organic solvent/water (Nozaki-Tanford, 1971)	van der Waals parameter epsilon (Levitt, 1976)	The stability scale from the knowledge-based atom-atom potential (Zhou-Zhou, 2004)	Free energies of transfer of AcWl-X-LL peptides from bilayer interface to water (Wimley-White, 1996)	Principal component III (aromaticity) (Sneath, 1966)	Buriability (Zhou-Zhou, 2004)	Transfer free energy from oct to wat (Radzicka-Wolfenden, 1988)	Interactivity scale obtained by maximizing the mean of correlation coefficient over single-domain globular proteins (Bastolla et al., 2005)	Linker index (Bae et al., 2005)	Hydrophobicity scale from native protein structures (Casari-Sippl, 1992)	Normalized hydrophobicity scales for beta-proteins (Cid et al., 1992)	Side-chain contribution to protein stability (kJ/mol) (Takano-Yutani, 2001)	Hydration free energy (Robson-Osguthorpe, 1979)	Hydrophobic parameter pi (Fauchere-Pliska, 1983)	The relative stability scale extracted from mutation experiments (Zhou-Zhou, 2004)	Total weighted degree of the graph (obtained by adding all the weights of all the vertices) (Karkbara-Knisley, 2016)	Hydrophobicity (Jones, 1975)	Hydrophobicity index (Argos et al., 1982)	Hydrophobicity factor (Goldsack-Chalifoux, 1973)	Normalized hydrophobicity scales for alpha/beta-proteins (Cid et al., 1992)	Number of edges (size of the graph) (Karkbara-Knisley, 2016)	Normalized average hydrophobicity scales (Cid et al., 1992)	Mean area buried on transfer (Rose et al., 1985)	Propensity to be buried inside (Wertz-Scheraga, 1978)	Refractivity (McMeekin et al., 1964), Cited by Jones (1975)	Propensity of amino acids within pi-helices (Fodje-Al-Karadaghi, 2002)	Hydrophobicity coefficient in RP-HPLC, C18 with 0.1%TFA/MeCN/H2O (Wilce et al. 1995)	Hydrophobicity coefficient in RP-HPLC, C8 with 0.1%TFA/MeCN/H2O (Wilce et al. 1995)	14 A contact number (Nishikawa-Ooi, 1986)	Transfer free energy (Simon, 1976), Cited by Charton-Charton (1982)	Polarizability parameter (Charton-Charton, 1982)	Conformational preference for antiparallel beta-strands (Lifson-Sander, 1979)	Relative preference value at N4 (Richardson-Richardson, 1988)	Side chain volume (Krigbaum-Komoriya, 1979)	Information value for accessibility; average fraction 35% (Biou et al., 1988)	Amphiphilicity index (Mitaku et al., 2002)	Information value for accessibility; average fraction 23% (Biou et al., 1988)	RF rank (Zimmerman et al., 1968)	Number of vertices (order of the graph) (Karkbara-Knisley, 2016)	Radius (minimum eccentricity) (Karkbara-Knisley, 2016)	Normalized hydrophobicity scales for alpha-proteins (Cid et al., 1992)	Normalized frequency of beta-sheet (Chou-Fasman, 1978b)	Interactivity scale obtained by maximizing the mean of correlation coefficient over pairs of sequences sharing the TIM barrel fold (Bastolla et al., 2005)	Conformational preference for all beta-strands (Lifson-Sander, 1979)	Interactivity scale obtained from the contact matrix (Bastolla et al., 2005)	Average number of surrounding residues (Ponnuswamy et al., 1980)	Normalized frequency of beta-sheet from CF (Palau et al., 1981)
M	4.66251	4.64411	4.62034	4.29889	4.32339	5.09368	4.59008	4.4428	4.81181	4.37145	4.53167	4.88541	4.45803	4.15686	4.64907	4.88546	4.10386	4.02633	4.27005	4.27245	4.22638	4.62607	4.02867	4.53536	4.23857	4.85855	4.03046	4.34144	4.53233	4.12129	4.71944	4.20422	4.06196	4.42457	4.6169	4.00096	4.84387	4.4406	5.05829	4.78517	3.96801	4.13743	4.51382	4.49959	4.48027	4.5836	4.39252	4.84177	4.47271
G	4.61915	4.58171	4.52373	4.20336	4.25408	5.04503	4.51989	4.36911	4.71685	4.30544	4.42835	4.73996	4.28694	4.09123	4.40921	4.78429	4.07127	4.03728	4.16119	4.16344	4.13471	4.49241	4.03919	4.3712	4.14067	4.79126	3.98073	4.37049	4.45248	4.15995	4.55124	4.11839	4.00384	4.4515	4.49342	3.95255	4.64951	4.4406	4.87409	4.6966	3.98237	4.18253	4.34418	4.43423	4.36457	4.56027	4.30075	4.70781	4.38595
S	4.60776	4.80589	4.56177	4.2577	4.32292	5.00605	4.84216	4.4211	4.83396	4.38974	4.61915	4.86355	4.44533	4.29399	4.56101	4.75882	4.23616	4.35453	4.23306	4.23445	4.08067	4.52931	4.29648	4.51129	4.3883	4.95215	4.21316	4.62933	4.19205	4.22061	4.67701	4.25091	4.27496	4.58446	4.6771	4.17182	4.76294	4.57868	4.97346	4.69156	4.27607	4.50651	4.61391	4.46099	4.45568	4.59835	4.35348	4.68928	4.42485
S	4.52764	4.93992	4.42845	4.14176	4.19708	4.9111	5.12454	4.30148	4.77095	4.31873	4.72591	4.84631	4.31566	4.29399	4.48708	4.56635	4.12898	4.53705	4.11603	4.11607	3.87148	4.38392	4.41776	4.39338	4.3263	4.90088	4.21571	4.84663	3.90499	4.36921	4.57409	4.21989	4.2893	4.59789	4.63644	4.10795	4.64529	4.72106	4.85146	4.48342	4.41307	4.7318	4.56927	4.37124	4.36688	4.48676	4.23897	4.57089	4.3828
H	4.53393	5.20255	4.52268	4.25226	4.37821	4.87255	5.45545	4.43699	4.95698	4.48076	4.88859	4.93808	4.5606	4.64066	4.5799	4.59151	4.54258	5.08233	4.24687	4.24638	3.87148	4.44487	4.87649	4.59713	4.79256	5.20253	4.64972	5.23564	3.63758	4.39353	4.72859	4.41816	4.78996	4.89796	4.9051	4.58014	4.75848	4.86787	4.95288	4.57771	4.95146	5.3002	4.97083	4.4364	4.50012	4.64692	4.34929	4.49839	4.39905
H	4.54818	5.50157	4.61891	4.3657	4.4924	4.86282	5.8987	4.53507	5.14117	4.61039	5.17027	5.15955	4.84144	4.91738	4.89057	4.62476	4.74922	5.47277	4.38767	4.3863	3.87148	4.56092	5.179	4.85058	5.15088	5.42241	4.95801	5.52357	3.46154	4.43268	4.96622	4.6171	5.15873	5.02593	5.18933	4.86967	4.99583	5.01924	5.1676	4.62435	5.30512	5.67373	5.40222	4.50252	4.66675	4.70009	4.45874	4.55675	4.49054
H	4.56247	5.81778	4.71719	4.48216	4.60957	4.8531	6.37798	4.63532	5.3322	4.74376	5.46819	5.39096	5.13958	5.21061	5.22232	4.65825	4.96526	5.8932	4.53315	4.53084	3.87148	4.68	5.50027	5.118	5.53599	5.65159	5.28675	5.82734	3.29402	4.47218	5.21579	4.825	5.5559	5.15724	5.49003	5.17751	5.24502	5.17532	5.39162	4.67147	5.68404	6.07358	5.87105	4.56963	4.83954	4.75387	4.57095	4.61586	4.58392
H	4.56247	5.81778	4.71719	4.48216	4.60957	4.8531	6.37798	4.63532	5.3322	4.74376	5.46819	5.39096	5.13958	5.21061	5.22232	4.65825	4.96526	5.8932	4.53315	4.53084	3.87148	4.68	5.50027	5.118	5.53599	5.65159	5.28675	5.82734	3.29402	4.47218	5.21579	4.825	5.5559	5.15724	5.49003	5.17751	5.24502	5.17532	5.39162	4.67147	5.68404	6.07358	5.87105	4.56963	4.83954	4.75387	4.57095	4.61586	4.58392
H	4.56247	5.81778	4.71719	4.48216	4.60957	4.8531	6.37798	4.63532	5.3322	4.74376	5.46819	5.39096	5.13958	5.21061	5.22232	4.65825	4.96526	5.8932	4.53315	4.53084	3.87148	4.68	5.50027	5.118	5.53599	5.65159	5.28675	5.82734	3.29402	4.47218	5.21579	4.825	5.5559	5.15724	5.49003	5.17751	5.24502	5.17532	5.39162	4.67147	5.68404	6.07358	5.87105	4.56963	4.83954	4.75387	4.57095	4.61586	4.58392
H	4.56247	5.81778	4.71719	4.48216	4.60957	4.8531	6.37798	4.63532	5.3322	4.74376	5.46819	5.39096	5.13958	5.21061	5.22232	4.65825	4.96526	5.8932	4.53315	4.53084	3.87148	4.68	5.50027	5.118	5.53599	5.65159	5.28675	5.82734	3.29402	4.47218	5.21579	4.825	5.5559	5.15724	5.49003	5.17751	5.24502	5.17532	5.39162	4.67147	5.68404	6.07358	5.87105	4.56963	4.83954	4.75387	4.57095	4.61586	4.58392
H	4.56247	5.81778	4.71719	4.48216	4.60957	4.8531	6.37798	4.63532	5.3322	4.74376	5.46819	5.39096	5.13958	5.21061	5.22232	4.65825	4.96526	5.8932	4.53315	4.53084	3.87148	4.68	5.50027	5.118	5.53599	5.65159	5.28675	5.82734	3.29402	4.47218	5.21579	4.825	5.5559	5.15724	5.49003	5.17751	5.24502	5.17532	5.39162	4.67147	5.68404	6.07358	5.87105	4.56963	4.83954	4.75387	4.57095	4.61586	4.58392
H	4.56247	5.81778	4.71719	4.48216	4.60957	4.8531	6.37798	4.63532	5.3322	4.74376	5.46819	5.39096	5.13958	5.21061	5.22232	4.65825	4.96526	5.8932	4.53315	4.53084	3.87148	4.68	5.50027	5.118	5.53599	5.65159	5.28675	5.82734	3.29402	4.47218	5.21579	4.825	5.5559	5.15724	5.49003	5.17751	5.24502	5.17532	5.39162	4.67147	5.68404	6.07358	5.87105	4.56963	4.83954	4.75387	4.57095	4.61586	4.58392
H	4.56247	5.81778	4.71719	4.48216	4.60957	4.8531	6.37798	4.63532	5.3322	4.74376	5.46819	5.39096	5.13958	5.21061	5.22232	4.65825	4.96526	5.8932	4.53315	4.53084	3.87148	4.68	5.50027	5.118	5.53599	5.65159	5.28675	5.82734	3.29402	4.47218	5.21579	4.825	5.5559	5.15724	5.49003	5.17751	5.24502	5.17532	5.39162	4.67147	5.68404	6.07358	5.87105	4.56963	4.83954	4.75387	4.57095	4.61586	4.58392
H	4.56247	5.81778	4.71719	4.48216	4.60957	4.8531	6.37798	4.63532	5.3322	4.74376	5.46819	5.39096	5.13958	5.21061	5.22232	4.65825	4.96526	5.8932	4.53315	4.53084	3.87148	4.68	5.50027	5.118	5.53599	5.65159	5.28675	5.82734	3.29402	4.47218	5.21579	4.825	5.5559	5.15724	5.49003	5.17751	5.24502	5.17532	5.39162	4.67147	5.68404	6.07358	5.87105	4.56963	4.83954	4.75387	4.57095	4.61586	4.58392
H	4.54818	5.50157	4.61891	4.3657	4.4924	4.86282	5.8987	4.53507	5.14117	4.61039	5.17027	5.15955	4.84144	4.91738	4.89057	4.62476	4.74922	5.47277	4.38767	4.3863	3.87148	4.56092	5.179	4.85058	5.15088	5.42241	4.95801	5.52357	3.46154	4.43268	4.96622	4.6171	5.15873	5.02593	5.18933	4.86967	4.99583	5.01924	5.1676	4.62435	5.30512	5.67373	5.40222	4.50252	4.66675	4.70009	4.45874	4.55675	4.49054
H	4.5669	4.80165	4.52268	4.3657	4.41029	4.29147	5.34885	4.40682	4.76116	4.47921	4.87255	4.79825	4.46817	4.69949	4.65475	4.46575	4.6637	5.3301	4.35415	4.35298	3.87148	4.36625	5.10989	4.55734	4.94965	5.07069	4.87516	5.30396	3.68749	4.44971	4.67644	4.51825	4.99879	4.75502	4.93377	4.77837	4.67707	5.00142	4.76648	4.43343	5.22537	5.49963	5.01508	4.19599	4.40184	4.53809	4.34329	4.39868	4.23184
S	4.5732	4.54066	4.42845	4.3657	4.32427	4.23616	4.96378	4.29205	4.58044	4.34073	4.68139	4.63254	4.25743	4.46661	4.43031	4.32074	4.62868	5.11569	4.21815	4.21677	3.98796	4.24093	4.9696	4.3616	4.70199	4.78809	4.71759	5.33971	3.96242	4.41777	4.46402	4.31347	4.80771	4.49872	4.54758	4.67058	4.44665	4.85059	4.54394	4.33475	5.06316	5.23778	4.78307	4.20591	4.28832	4.37642	4.24667	4.23195	4.21094
E	4.69185	4.42353	4.6378	4.4879	4.56607	4.38124	4.71803	4.5353	4.70899	4.60141	4.74135	4.64901	4.38103	4.58351	4.52332	4.57243	4.853	4.9099	4.4068	4.40628	4.35646	4.43607	4.83317	4.49948	4.73517	4.84633	4.66569	5.36232	4.55044	4.78324	4.62736	4.51695	4.72702	4.55809	4.75167	4.7404	4.58929	4.7043	4.63894	4.60789	4.90599	4.9884	4.81751	4.40174	4.54178	4.5283	4.5683	4.50232	4.39056
N	4.85107	4.42353	4.93175	4.85194	4.85231	4.60213	4.75674	4.76032	4.82089	4.8171	4.80053	4.66554	4.55046	4.70792	4.62836	4.7207	5.05416	5.02579	4.67146	4.67146	4.82112	4.59289	5.00839	4.63715	4.8214	4.79342	4.81668	5.48899	5.07038	4.91213	4.6691	4.79544	4.84005	4.78204	4.54333	4.91925	4.59424	4.99785	4.59674	4.82473	5.04143	4.9884	4.88291	4.67853	4.72097	4.77343	4.82294	4.68113	4.66947
L	5.1602	4.67891	5.38706	5.38544	5.38417	4.85999	5.22364	5.21971	5.19338	5.28815	5.21488	4.97531	5.0175	5.2575	5.13164	5.04601	5.55695	5.41189	5.14464	5.14405	5.30524	4.98268	5.45064	5.08173	5.34272	5.13883	5.26759	5.76592	5.66104	5.48429	5.09477	5.27242	5.32326	4.95815	4.88949	5.41889	5.04372	4.99785	4.95783	5.21536	5.4781	5.33996	5.37703	5.00641	5.13721	4.97425	5.30331	4.90937	5.05103
Y	5.16369	5.1045	5.38706	5.38544	5.42874	5.38861	5.41727	5.26714	5.38056	5.346	5.29048	5.02551	5.2533	5.18416	5.22414	5.14711	5.52727	5.41189	5.00222	5.00221	5.44285	4.98009	5.45064	5.09231	5.3722	5.09986	5.27368	5.61999	5.71865	5.39218	5.15713	5.12162	5.38831	5.27071	5.09601	5.53237	5.12442	4.99586	5.01489	5.47265	5.4781	5.33996	5.3269	5.51156	5.28481	5.16213	5.41493	5.00069	5.41752
F	5.14942	5.1254	5.38706	5.2455	5.30768	5.50216	5.48342	5.24283	5.38295	5.31707	5.32327	5.10855	5.21723	5.04698	5.37757	5.2907	5.06203	5.03373	5.00443	5.00534	5.28388	5.05694	5.07728	5.08501	5.10498	5.0877	4.94113	5.16759	5.7131	5.4011	5.226	5.12402	5.01687	5.2297	5.22595	5.07653	5.26175	4.99586	5.15277	5.48193	5.03886	5.00561	5.1341	5.4178	5.26409	5.16834	5.39766	5.28147	5.4243
Q	5.04328	5.00945	5.03672	5.10267	4.97558	5.20557	5.42518	4.86512	5.02376	4.92646	5.0251	4.78175	4.89905	4.63477	5.10339	4.92431	4.71579	5.10798	4.62201	4.62259	4.9624	4.62573	5.15093	4.64083	4.89804	4.66486	4.91829	4.81615	5.35349	4.92348	4.80547	4.65148	5.00473	5.19121	4.95603	5.01076	4.84928	5.13088	4.70905	5.18797	5.12212	5.09458	4.68797	5.31112	4.82287	5.00499	4.9906	4.88125	5.2584
G	4.90775	4.76982	4.63782	4.82381	4.62479	4.88395	5.10739	4.59096	4.72299	4.5478	4.42703	4.49757	4.63504	4.58551	4.89958	4.88157	4.43554	4.78945	4.63492	4.63543	4.92729	4.47522	4.83426	4.44106	4.5155	4.37698	4.56386	4.0242	5.2191	4.83334	4.52295	4.60288	4.69468	4.55522	4.8092	4.62123	4.71531	4.68386	4.60213	5.18169	4.74432	4.93825	4.42597	4.79051	4.5798	4.46269	4.66592	4.66178	4.67469
Q	4.64729	4.16199	4.24584	4.46188	4.19848	4.07328	4.55999	4.15844	4.21104	4.14127	4.0619	4.09812	4.11841	4.15823	4.49129	4.44178	4.14179	4.66459	4.31494	4.31524	4.47767	4.05217	4.65463	4.01745	4.20845	3.97931	4.37552	3.88091	4.73868	4.38445	4.09934	4.28133	4.45462	4.26521	4.49485	4.3767	4.22162	4.81237	4.10636	4.64249	4.60767	4.78671	4.05502	4.23418	4.1168	4.18224	4.23744	4.34652	4.1573
P	4.61869	4.15043	4.24584	4.34594	4.06606	4.19573	4.5549	4.11141	4.22425	4.06395	4.10713	4.2816	4.03325	4.08294	4.54133	4.48488	3.8543	4.27559	4.33418	4.33436	4.36445	4.17696	4.2738	4.07795	3.93178	4.03923	4.02986	3.83846	4.72722	4.41769	4.16019	4.3017	4.06695	3.98105	4.28763	3.91844	4.33275	4.68573	4.31115	4.5197	4.16933	4.40866	4.05297	4.06646	4.11705	4.03002	4.15233	4.49173	4.09781
E	4.61869	4.15043	4.24584	4.34594	4.06606	4.19573	4.5549	4.11141	4.22425	4.06395	4.10713	4.2816	4.03325	4.08294	4.54133	4.48488	3.8543	4.27559	4.33418	4.33436	4.36445	4.17696	4.2738	4.07795	3.93178	4.03923	4.02986	3.83846	4.72722	4.41769	4.16019	4.3017	4.06695	3.98105	4.28763	3.91844	4.33275	4.68573	4.31115	4.5197	4.16933	4.40866	4.05297	4.06646	4.11705	4.03002	4.15233	4.49173	4.09781
G	4.59027	4.1389	4.24584	4.23301	3.93782	4.32186	4.54981	4.06491	4.23749	3.98808	4.15285	4.4733	3.94985	4.00901	4.59193	4.52839	3.58677	3.91902	4.3535	4.35356	4.25411	4.3056	3.92412	4.13935	3.6733	4.10006	3.7115	3.79647	4.71578	4.45119	4.22195	4.32217	3.71302	3.71582	4.08996	3.50815	4.4468	4.56243	4.52615	4.40015	3.77269	4.06046	4.05092	3.9054	4.1173	3.88334	4.06894	4.64179	4.03918
G	4.55588	4.12741	4.24584	4.03414	3.82167	4.42006	4.50282	3.9787	4.23749	3.97747	4.50085	4.65102	3.80353	3.65029	4.57966	4.40032	3.32822	3.64518	3.96924	3.96939	3.87148	4.23951	3.65533	4.01111	3.53253	4.1618	3.51272	4.10895	4.66032	4.39079	4.30032	3.92953	3.46173	3.78903	4.16667	3.28766	4.45955	4.56243	4.57812	4.12082	3.5327	3.73977	3.89129	4.01382	4.04775	3.98917	4.01774	4.75001	4.25636
G	4.59682	4.57769	4.4971	4.09841	4.0232	5.03344	4.5907	4.29764	4.61364	4.27276	4.78574	5.05385	4.21976	3.88731	4.84629	4.74745	3.45328	3.53589	4.14008	4.14119	4.13718	4.67024	3.54757	4.40272	3.62798	4.46622	3.46616	4.20729	4.84466	4.53864	4.71028	4.1002	3.44513	4.15254	4.38249	3.32335	4.88258	4.4406	5.08177	4.48136	3.41378	3.52789	4.2178	4.66662	4.55119	4.4456	4.4246	5.27872	4.91865
G	4.75942	4.82105	4.88389	4.54906	4.45991	5.24571	4.92723	4.65297	4.90745	4.64086	5.01226	5.16787	4.63171	4.31519	5.0614	4.92839	3.95668	4.05434	4.52823	4.52941	4.57845	4.90256	4.05792	4.74786	4.09217	4.68935	3.94673	4.65235	5.02855	4.68688	4.9133	4.55752	3.93925	4.64088	4.43315	3.84515	5.00694	4.86439	5.1408	4.79093	3.93601	3.95168	4.65076	5.034	4.87509	4.85354	4.7928	5.40132	5.25051
V	4.92777	5.07736	5.30396	5.04926	4.94403	5.46694	5.28843	5.03767	5.21997	5.04067	5.24951	5.28445	5.08387	4.79017	5.28607	5.11623	4.53345	4.64882	4.95277	4.95401	5.06679	5.14645	4.64168	5.12006	4.61574	4.92363	4.49393	5.14449	5.21943	4.83996	5.12507	5.06583	4.50425	5.18665	4.48439	4.44888	5.13447	5.32864	5.20052	5.12189	4.53813	4.42637	5.12815	5.4303	5.22204	5.29892	5.19164	5.52676	5.60476
Y	5.63944	5.66136	5.9354	5.80219	5.63807	5.888	5.7572	5.59024	5.70319	5.57167	5.59742	5.59826	5.70106	5.48285	5.6245	5.53504	5.34609	5.49593	5.5751	5.57553	5.63049	5.55458	5.47232	5.62641	5.38588	5.36776	5.27715	5.73964	5.4607	5.23795	5.50121	5.63551	5.32534	5.82718	5.04295	5.26958	5.42831	5.98721	5.51307	5.54348	5.35926	5.15623	5.63512	5.80556	5.55274	5.78963	5.539	5.70792	5.88861
Y	5.98832	5.96377	6.48336	6.44018	6.36016	6.18144	6.22479	6.18607	6.15471	6.16754	5.94717	5.82189	6.25761	6.24484	5.96075	5.90629	6.18533	6.15646	6.13168	6.1319	6.19588	5.9543	6.18996	6.11467	6.15152	5.86105	5.96952	6.17362	5.96816	5.82866	5.90858	6.20762	6.07309	6.2722	5.42718	6.08724	5.81457	5.98721	5.81822	6.05663	6.09836	5.77562	6.21163	6.21242	6.00434	6.17788	6.09579	5.81583	6.26315
W	6.064	6.00204	6.5469	6.51664	6.49816	6.3615	6.39992	6.22768	6.27541	6.26431	6.01092	5.78177	6.28897	6.29655	6.04242	5.9996	6.36484	6.25451	6.18885	6.18868	6.33372	5.90594	6.28678	6.11668	6.27718	5.91144	6.08482	6.30556	6.18905	6.08191	5.9382	6.36617	6.1919	6.12904	5.67074	6.22868	5.85472	5.98721	5.80149	6.17525	6.20821	6.01558	6.21762	6.0007	5.99616	5.94075	6.11275	5.76772	5.99646
F	5.8931	5.71493	6.0284	6.0277	6.05276	5.92593	5.96948	5.8179	5.88127	5.87718	5.67606	5.41191	5.85061	5.7768	5.72185	5.72379	5.96942	5.95099	5.63324	5.63329	5.87173	5.45798	5.98587	5.58789	5.95675	5.54664	5.80229	5.76542	5.97719	5.84523	5.60956	5.70024	5.93141	5.87555	5.87688	6.01302	5.56287	5.6133	5.46245	5.93316	5.9506	5.83099	5.64165	5.79219	5.59745	5.64696	5.75881	5.45459	5.699
L	5.68183	5.4043	5.55096	5.43057	5.55093	5.65279	5.47597	5.42301	5.53894	5.45617	5.30066	5.16126	5.30602	5.30764	5.23676	5.50416	5.48244	5.39899	5.14356	5.14402	5.30581	5.13749	5.43905	5.13869	5.44324	5.38047	5.27092	5.33876	5.63707	5.64158	5.29341	5.13786	5.37878	5.45779	5.80972	5.44989	5.29287	5.12425	5.28355	5.60935	5.4047	5.44711	5.12161	5.36948	5.19271	5.29636	5.32085	5.17904	5.24942
Q	4.95613	4.82705	4.96041	4.72586	4.94862	5.21777	4.95252	4.93189	5.0786	4.97738	4.86216	4.75111	4.71009	4.72946	4.70435	5.07894	4.89222	4.75072	4.56336	4.56488	4.77462	4.70338	4.79506	4.63743	4.80817	5.02661	4.6429	4.89979	5.2743	5.19564	4.85411	4.62712	4.7173	5.04314	5.16623	4.82497	4.88471	4.56061	4.87678	5.23839	4.79264	4.89295	4.66556	5.02241	4.85277	4.96371	4.99135	4.87193	4.91275
S	4.65923	4.56359	4.54117	4.2577	4.45977	4.94093	4.50984	4.49783	4.71435	4.53402	4.47584	4.45531	4.27167	4.23508	4.24298	4.75151	4.44958	4.4118	4.14364	4.14549	4.33893	4.33545	4.40601	4.23173	4.339	4.68874	4.24546	4.66446	4.72399	4.6536	4.44854	4.20853	4.28909	4.86401	4.80048	4.38008	4.44941	4.56061	4.52159	4.84603	4.41061	4.57083	4.23681	4.69348	4.45958	4.76332	4.53924	4.64543	4.54164
S	4.54767	4.42982	4.24584	4.14176	4.14122	4.71575	4.40318	4.14574	4.4116	4.14493	4.24587	4.2862	3.95536	3.92256	3.95535	4.34417	4.21203	4.4118	3.84237	3.84305	4.0914	4.02577	4.40601	3.92587	4.09301	4.37422	4.15395	4.6761	4.42023	4.26718	4.09659	3.83679	4.19557	4.54189	4.23468	4.21822	4.09872	4.56061	4.22221	4.45731	4.41061	4.57083	4.01191	4.49529	4.10213	4.43955	4.12579	4.20097	4.33432
S	4.5538	4.42982	4.24584	4.23301	4.13252	4.74959	4.44416	4.18766	4.42543	4.07839	3.9612	4.30698	4.02259	4.23004	4.01014	4.51398	4.22415	4.34767	4.23314	4.23366	4.38209	4.21444	4.34301	4.11239	3.97632	4.37422	4.04229	4.27323	4.46201	4.35867	4.08164	4.24025	4.10849	4.15739	3.96509	4.02982	4.19459	4.4406	4.38246	4.63357	4.26214	4.57083	4.17438	4.20061	4.17285	4.16447	4.09444	4.24241	4.05431
N	4.62813	4.5345	4.4971	4.41517	4.38232	4.76369	4.44236	4.49259	4.62792	4.37966	4.19811	4.54749	4.37237	4.56181	4.31297	4.73669	4.49975	4.4229	4.52688	4.52779	4.68284	4.5605	4.41671	4.47482	4.21763	4.57521	4.18211	4.43259	4.70216	4.56305	4.42145	4.52466	4.26705	4.42327	4.19485	4.24987	4.51391	4.4406	4.68151	4.88014	4.34652	4.47411	4.56493	4.61914	4.58938	4.53226	4.50286	4.61012	4.50708
P	4.66494	4.56575	4.4971	4.53296	4.45097	4.65194	4.517	4.50259	4.60531	4.42605	4.24499	4.46331	4.48508	4.5552	4.46248	4.69926	4.59506	4.63852	4.51276	4.51347	4.80431	4.47751	4.62809	4.44532	4.3799	4.42544	4.38995	4.37678	4.81518	4.54378	4.42621	4.49482	4.5075	4.5649	4.39758	4.52666	4.50767	4.56061	4.55717	4.95949	4.58696	4.64245	4.56263	4.80964	4.61813	4.5933	4.5913	4.59179	4.65036
V	4.69088	4.63742	4.59279	4.53296	4.52339	4.64265	4.55558	4.66496	4.69867	4.53871	4.38589	4.6296	4.66524	4.77072	4.49222	4.76828	4.58951	4.55228	4.66238	4.66219	4.96065	4.67218	4.54383	4.64651	4.3853	4.45415	4.34587	4.30615	4.90087	4.77362	4.5726	4.63054	4.46827	4.57988	4.56621	4.51484	4.67311	4.56061	4.74963	5.07316	4.48834	4.54422	4.67835	4.8579	4.81045	4.64117	4.79501	4.70392	4.77006
Q	4.70688	4.66938	4.59279	4.53296	4.56654	4.60213	4.61638	4.69654	4.68607	4.60003	4.36448	4.50442	4.73105	4.73013	4.5732	4.85421	4.51672	4.61943	4.64373	4.64453	4.94068	4.60254	4.60975	4.57101	4.46041	4.37761	4.42108	4.0033	4.90799	4.74555	4.56588	4.61077	4.55682	4.8686	4.90896	4.62735	4.67527	4.68386	4.64839	5.21982	4.5625	4.62498	4.5113	4.9722	4.7913	4.82226	4.87767	4.80743	4.84535
A	4.70688	4.66938	4.59279	4.53296	4.56654	4.60213	4.61638	4.69654	4.68607	4.60003	4.36448	4.50442	4.73105	4.73013	4.5732	4.85421	4.51672	4.61943	4.64373	4.64453	4.94068	4.60254	4.60975	4.57101	4.46041	4.37761	4.42108	4.0033	4.90799	4.74555	4.56588	4.61077	4.55682	4.8686	4.90896	4.62735	4.67527	4.68386	4.64839	5.21982	4.5625	4.62498	4.5113	4.9722	4.7913	4.82226	4.87767	4.80743	4.84535
Q	4.66812	4.59303	4.33618	4.46188	4.3737	4.48088	4.69585	4.38751	4.45914	4.32897	4.16418	4.18721	4.46478	4.37976	4.3995	4.58942	4.3299	4.76222	4.32887	4.32909	4.7433	4.17588	4.74977	4.17311	4.36701	4.04829	4.48564	3.81078	4.76928	4.51385	4.21951	4.29246	4.63473	4.72246	4.86434	4.67352	4.33853	4.81045	4.23589	5.03667	4.72143	4.90274	4.12327	4.70818	4.38373	4.49061	4.52238	4.40639	4.49715
P	4.70688	4.66938	4.59279	4.53296	4.56654	4.60213	4.61638	4.69654	4.68607	4.60003	4.36448	4.50442	4.73105	4.73013	4.5732	4.85421	4.51672	4.61943	4.64373	4.64453	4.94068	4.60254	4.60975	4.57101	4.46041	4.37761	4.42108	4.0033	4.90799	4.74555	4.56588	4.61077	4.55682	4.8686	4.90896	4.62735	4.67527	4.68386	4.64839	5.21982	4.5625	4.62498	4.5113	4.9722	4.7913	4.82226	4.87767	4.80743	4.84535
Q	4.72445	4.6289	4.4971	4.75642	4.55422	4.53549	4.69751	4.58911	4.58485	4.46059	3.98507	4.28291	4.74489	4.86341	4.76551	4.93166	4.63126	4.86465	4.93638	4.93773	5.25788	4.53345	4.8496	4.55067	4.49442	4.20702	4.56186	3.67159	4.98476	4.59443	4.40832	4.91366	4.75507	4.58409	4.64063	4.72092	4.60886	4.68386	4.50636	5.3909	4.75506	4.90274	4.57558	4.78983	4.70836	4.5371	4.72601	4.72028	4.55905
V	4.70189	4.64442	4.57428	4.75642	4.55694	4.64212	4.56736	4.64844	4.65305	4.4732	4.01081	4.42057	4.70353	5.01314	4.70993	5.03378	4.64459	4.71878	4.95183	4.95339	5.22754	4.66258	4.70663	4.62582	4.43439	4.23917	4.44081	3.67594	5.02492	4.8037	4.49694	5.035	4.60702	4.6347	4.45257	4.56482	4.68115	4.56061	4.64152	5.41064	4.595	4.62498	4.64067	4.83407	4.86802	4.6114	4.75613	4.80283	4.68407
P	4.70189	4.64442	4.57428	4.75642	4.55694	4.64212	4.56736	4.64844	4.65305	4.4732	4.01081	4.42057	4.70353	5.01314	4.70993	5.03378	4.64459	4.71878	4.95183	4.95339	5.22754	4.66258	4.70663	4.62582	4.43439	4.23917	4.44081	3.67594	5.02492	4.8037	4.49694	5.035	4.60702	4.6347	4.45257	4.56482	4.68115	4.56061	4.64152	5.41064	4.595	4.62498	4.64067	4.83407	4.86802	4.6114	4.75613	4.80283	4.68407
T	4.70189	4.64442	4.57428	4.75642	4.55694	4.64212	4.56736	4.64844	4.65305	4.4732	4.01081	4.42057	4.70353	5.01314	4.70993	5.03378	4.64459	4.71878	4.95183	4.95339	5.22754	4.66258	4.70663	4.62582	4.43439	4.23917	4.44081	3.67594	5.02492	4.8037	4.49694	5.035	4.60702	4.6347	4.45257	4.56482	4.68115	4.56061	4.64152	5.41064	4.595	4.62498	4.64067	4.83407	4.86802	4.6114	4.75613	4.80283	4.68407
P	4.72303	4.66781	4.54339	4.81289	4.54146	4.70845	4.66822	4.55187	4.67573	4.35647	3.91211	4.3901	4.73176	4.92574	4.75334	5.03549	4.67679	4.79393	4.92006	4.92184	5.15614	4.5679	4.78025	4.60592	4.55765	4.26843	4.57417	3.57105	4.87109	4.47198	4.45805	4.96722	4.76137	4.45686	4.49162	4.67364	4.68264	4.56061	4.6474	5.43053	4.67777	4.81713	4.65699	4.5532	4.68344	4.39225	4.55335	4.59304	4.34241
Q	4.70064	4.63586	4.54339	4.70914	4.50802	4.71606	4.56427	4.476	4.67366	4.36852	4.21382	4.49033	4.58796	4.60689	4.60538	4.76027	4.73852	4.79393	4.48381	4.48472	4.83355	4.42943	4.78025	4.46964	4.6124	4.34306	4.62055	4.20334	4.81849	4.40401	4.48096	4.51386	4.7678	4.58031	4.46208	4.77318	4.57351	4.56061	4.57498	5.07718	4.76202	4.73301	4.64147	4.76059	4.62246	4.50654	4.51045	4.45024	4.57018
M	4.71197	4.66077	4.56177	4.58677	4.50802	4.70898	4.65619	4.56805	4.72158	4.42027	4.27797	4.59769	4.69325	4.68755	4.53363	4.7699	4.62133	4.62477	4.63247	4.6325	4.89289	4.57731	4.61491	4.62652	4.50719	4.48489	4.47638	4.18327	4.75084	4.44398	4.53306	4.56821	4.61798	4.40415	4.60626	4.62247	4.67459	4.56061	4.75565	5.09181	4.56918	4.73301	4.69481	4.57564	4.62805	4.42061	4.59057	4.49845	4.42213
N	4.71197	4.66077	4.56177	4.58677	4.50802	4.70898	4.65619	4.56805	4.72158	4.42027	4.27797	4.59769	4.69325	4.68755	4.53363	4.7699	4.62133	4.62477	4.63247	4.6325	4.89289	4.57731	4.61491	4.62652	4.50719	4.48489	4.47638	4.18327	4.75084	4.44398	4.53306	4.56821	4.61798	4.40415	4.60626	4.62247	4.67459	4.56061	4.75565	5.09181	4.56918	4.73301	4.69481	4.57564	4.62805	4.42061	4.59057	4.49845	4.42213
A	4.71197	4.66077	4.56177	4.58677	4.50802	4.70898	4.65619	4.56805	4.72158	4.42027	4.27797	4.59769	4.69325	4.68755	4.53363	4.7699	4.62133	4.62477	4.63247	4.6325	4.89289	4.57731	4.61491	4.62652	4.50719	4.48489	4.47638	4.18327	4.75084	4.44398	4.53306	4.56821	4.61798	4.40415	4.60626	4.62247	4.67459	4.56061	4.75565	5.09181	4.56918	4.73301	4.69481	4.57564	4.62805	4.42061	4.59057	4.49845	4.42213
P	4.71197	4.66077	4.56177	4.58677	4.50802	4.70898	4.65619	4.56805	4.72158	4.42027	4.27797	4.59769	4.69325	4.68755	4.53363	4.7699	4.62133	4.62477	4.63247	4.6325	4.89289	4.57731	4.61491	4.62652	4.50719	4.48489	4.47638	4.18327	4.75084	4.44398	4.53306	4.56821	4.61798	4.40415	4.60626	4.62247	4.67459	4.56061	4.75565	5.09181	4.56918	4.73301	4.69481	4.57564	4.62805	4.42061	4.59057	4.49845	4.42213
Q	4.69074	4.66077	4.56177	4.46759	4.48083	4.78001	4.64036	4.58875	4.73203	4.43303	4.21007	4.55774	4.63984	4.6544	4.46072	4.89454	4.4537	4.47484	4.62838	4.62959	4.74998	4.59266	4.46801	4.58155	4.41454	4.55699	4.33825	3.93866	4.64606	4.43657	4.52153	4.5789	4.45827	4.53654	4.72372	4.44798	4.68323	4.56061	4.78127	5.15519	4.40121	4.64245	4.52945	4.4978	4.58093	4.53206	4.57976	4.6158	4.35353
M	4.83826	4.85249	4.85091	4.95883	4.80769	5.02101	5.01571	4.75155	4.92466	4.65657	4.3634	4.60743	4.91848	4.83696	4.84165	5.01616	4.85517	5.02579	4.90635	4.90821	5.09095	4.67586	5.00839	4.76633	4.82504	4.66746	4.82404	4.32319	4.84024	4.3754	4.63818	4.93121	4.95948	4.8678	4.60185	4.92043	4.74787	4.99586	4.74286	5.3306	4.95223	5.07706	4.86594	4.80369	4.74056	4.78222	4.74614	4.74549	4.60778
S	4.80202	4.83901	4.85091	4.72586	4.66588	5.13509	4.96391	4.65078	4.92466	4.64418	4.72904	4.79049	4.73627	4.40415	4.82871	4.8743	4.5052	4.67462	4.47329	4.47509	4.63306	4.60409	4.66533	4.61867	4.64012	4.73774	4.56566	4.67903	4.78332	4.31603	4.72427	4.48324	4.62384	4.9637	4.68816	4.61117	4.76149	4.99586	4.79732	4.99221	4.6372	4.67607	4.67419	4.93706	4.66049	4.91255	4.68642	4.85613	4.85553
Y	4.80848	4.83901	4.85091	4.82998	4.65607	5.17195	5.01011	4.69781	4.9401	4.56963	4.41198	4.81372	4.81677	4.74938	4.8956	5.06483	4.51816	4.60667	4.92822	4.92995	4.96223	4.81986	4.59862	4.83811	4.50784	4.73774	4.44294	4.2759	4.82853	4.40857	4.70703	4.95468	4.52787	4.5435	4.3897	4.40523	4.87285	4.86439	4.9794	5.18961	4.48111	4.67607	4.86348	4.61342	4.74084	4.60817	4.65082	4.90403	4.54185
G	4.72488	4.75191	4.69016	4.69846	4.47732	5.08148	4.84809	4.53975	4.74765	4.42807	4.34357	4.65061	4.47917	4.61341	4.61222	4.88605	4.31383	4.53445	4.63819	4.63925	4.8021	4.59085	4.5278	4.50929	4.23674	4.38456	4.26026	4.1948	4.87924	4.70955	4.4761	4.79102	4.31725	4.63357	4.13724	4.20189	4.59135	4.86439	4.6677	5.00745	4.40182	4.48955	4.49259	4.68077	4.66141	4.57912	4.53279	4.78242	4.67183
P	4.72156	4.91271	4.69016	4.97296	4.61992	5.02726	5.05662	4.54986	4.42194	4.50474	4.41555	4.65061	4.65713	4.76037	4.82527	4.66152	4.5302	4.82083	4.78836	4.78956	4.95837	4.61881	4.86959	4.62709	4.57836	4.38456	4.61842	4.24508	4.84842	4.87212	4.58589	4.93568	4.74984	4.70769	4.37697	4.5846	4.59135	5.11024	4.65108	4.91174	4.7831	4.80595	4.64874	4.78393	4.6407	4.63151	4.6261	4.82186	4.70306
T	4.57759	4.71862	4.41061	4.48032	4.30582	4.78596	4.6782	4.39397	4.24898	4.28849	4.26039	4.60045	4.3933	4.5807	4.44563	4.54849	4.1556	4.29235	4.51708	4.51768	4.62628	4.53662	4.34418	4.44771	4.18884	4.28079	4.15335	3.8675	4.65391	4.94024	4.47055	4.58304	4.26982	4.38732	4.49288	4.1444	4.52883	4.66502	4.68874	4.75012	4.2509	4.39455	4.32727	4.4793	4.48443	4.38924	4.46393	4.69008	4.44355
R	4.60593	4.73176	4.41061	4.59984	4.44605	4.64628	4.68344	4.44424	4.2357	4.37008	4.21348	4.40331	4.48606	4.66517	4.39664	4.50479	4.46557	4.68288	4.49703	4.49775	4.74628	4.40108	4.73128	4.38173	4.4836	4.21728	4.5096	3.91027	4.6652	4.90306	4.40516	4.56134	4.67683	4.70048	4.71002	4.62909	4.41268	4.7911	4.46602	4.87917	4.69781	4.77139	4.32946	4.66404	4.48417	4.55503	4.55542	4.53846	4.50806
A	4.60593	4.73176	4.41061	4.59984	4.44605	4.64628	4.68344	4.44424	4.2357	4.37008	4.21348	4.40331	4.48606	4.66517	4.39664	4.50479	4.46557	4.68288	4.49703	4.49775	4.74628	4.40108	4.73128	4.38173	4.4836	4.21728	4.5096	3.91027	4.6652	4.90306	4.40516	4.56134	4.67683	4.70048	4.71002	4.62909	4.41268	4.7911	4.46602	4.87917	4.69781	4.77139	4.32946	4.66404	4.48417	4.55503	4.55542	4.53846	4.50806
Q	4.59954	4.70285	4.33618	4.48032	4.30325	4.67602	4.81151	4.33789	4.1867	4.27641	4.23305	4.45719	4.43194	4.44389	4.49808	4.45621	4.14368	4.42503	4.50299	4.50339	4.65313	4.41098	4.47614	4.37545	4.24555	4.24832	4.26657	3.86291	4.61671	4.72501	4.38246	4.4726	4.40703	4.33941	4.68265	4.28612	4.4589	4.7911	4.55221	4.73278	4.39897	4.65847	4.26657	4.4383	4.33735	4.31852	4.43566	4.60947	4.32495
P	4.77394	4.81038	4.70914	4.69846	4.54746	4.95483	5.02882	4.64342	4.7729	4.52797	4.45894	4.67365	4.70007	4.68738	4.69775	4.85723	4.29626	4.5877	4.77703	4.77697	4.98714	4.65778	4.58039	4.6368	4.29939	4.37952	4.33245	4.12222	4.92638	4.73223	4.53302	4.81673	4.41722	4.59801	4.47733	4.33424	4.68635	4.99586	4.72316	5.10353	4.45721	4.65847	4.54193	4.68446	4.69628	4.5523	4.70392	4.81501	4.66418
G	4.77394	4.81038	4.70914	4.69846	4.54746	4.95483	5.02882	4.64342	4.7729	4.52797	4.45894	4.67365	4.70007	4.68738	4.69775	4.85723	4.29626	4.5877	4.77703	4.77697	4.98714	4.65778	4.58039	4.6368	4.29939	4.37952	4.33245	4.12222	4.92638	4.73223	4.53302	4.81673	4.41722	4.59801	4.47733	4.33424	4.68635	4.99586	4.72316	5.10353	4.45721	4.65847	4.54193	4.68446	4.69628	4.5523	4.70392	4.81501	4.66418
Y	4.77394	4.81038	4.70914	4.69846	4.54746	4.95483	5.02882	4.64342	4.7729	4.52797	4.45894	4.67365	4.70007	4.68738	4.69775	4.85723	4.29626	4.5877	4.77703	4.77697	4.98714	4.65778	4.58039	4.6368	4.29939	4.37952	4.33245	4.12222	4.92638	4.73223	4.53302	4.81673	4.41722	4.59801	4.47733	4.33424	4.68635	4.99586	4.72316	5.10353	4.45721	4.65847	4.54193	4.68446	4.69628	4.5523	4.70392	4.81501	4.66418
A	4.77394	4.81038	4.70914	4.69846	4.54746	4.95483	5.02882	4.64342	4.7729	4.52797	4.45894	4.67365	4.70007	4.68738	4.69775	4.85723	4.29626	4.5877	4.77703	4.77697	4.98714	4.65778	4.58039	4.6368	4.29939	4.37952	4.33245	4.12222	4.92638	4.73223	4.53302	4.81673	4.41722	4.59801	4.47733	4.33424	4.68635	4.99586	4.72316	5.10353	4.45721	4.65847	4.54193	4.68446	4.69628	4.5523	4.70392	4.81501	4.66418
Q	4.8035	4.82377	4.70914	4.82381	4.69555	4.81023	5.03445	4.69654	4.75798	4.61412	4.40984	4.47337	4.79931	4.77382	4.64598	4.81056	4.61671	5.00511	4.75582	4.7559	5.11651	4.51862	4.98854	4.56801	4.60192	4.31455	4.70407	4.16781	4.93833	4.69662	4.46672	4.79392	4.83828	4.9262	4.69372	4.84113	4.56615	5.13088	4.4988	5.24218	4.92582	5.05795	4.54422	4.87766	4.696	4.72425	4.80032	4.65935	4.73188
P	4.67441	4.59303	4.33618	4.56019	4.3645	4.51304	4.73955	4.43188	4.47312	4.25947	3.88499	4.20752	4.54067	4.72308	4.46044	4.76881	4.34236	4.69299	4.76911	4.76911	5.08031	4.37159	4.68185	4.37137	4.24251	4.04829	4.36508	3.48246	4.81436	4.61063	4.20412	4.74383	4.53854	4.32267	4.55466	4.46479	4.44	4.68386	4.39666	5.23583	4.5625	4.90274	4.29025	4.39954	4.45932	4.21237	4.48802	4.44985	4.20662
Q	4.66961	4.52204	4.24584	4.68184	4.32068	4.45488	4.71544	4.25832	4.37456	4.14179	3.82083	4.09194	4.41557	4.54182	4.50333	4.5801	4.51125	4.94212	4.62015	4.61987	5.06823	4.17544	4.92545	4.22314	4.32622	3.95856	4.54974	3.75942	4.83686	4.39596	4.0799	4.59405	4.74239	4.1828	4.27739	4.65209	4.27493	4.68386	4.19589	5.05558	4.84071	5.10643	4.33687	4.43122	4.32506	4.06639	4.3075	4.23335	4.16567
P	4.64087	4.50948	4.24584	4.56019	4.18441	4.5888	4.71017	4.21016	4.38828	4.06446	3.86337	4.27515	4.32426	4.45958	4.55351	4.62454	4.19811	4.52997	4.64075	4.64034	4.94009	4.30403	4.52246	4.28673	4.04181	4.01817	4.19031	3.71829	4.82516	4.42929	4.14047	4.61591	4.32967	3.90413	4.08019	4.16499	4.38746	4.56061	4.40515	4.92186	4.3802	4.70313	4.33468	4.2557	4.32532	3.91839	4.22099	4.37478	4.10607
N	4.6061	4.49696	4.24584	4.34594	4.06098	4.69306	4.66152	4.12088	4.38828	4.05365	4.18711	4.445	4.16406	4.06054	4.54133	4.49375	3.8955	4.21344	4.23113	4.23087	4.49576	4.23796	4.21268	4.15393	3.88691	4.07868	3.96588	4.02434	4.76841	4.3692	4.21732	4.19658	4.03665	3.98105	4.15672	3.90322	4.40003	4.56061	4.45573	4.60941	4.10156	4.33168	4.16386	4.37386	4.25227	4.02518	4.16788	4.47677	4.32684
G	4.57776	4.48447	4.24584	4.23301	3.9329	4.83414	4.65631	4.07427	4.40203	3.97796	4.23373	4.64401	4.07796	3.98702	4.59193	4.53735	3.6251	3.86206	4.24999	4.24961	4.38209	4.36848	3.86801	4.21648	3.63138	4.1401	3.65258	3.98032	4.75687	4.40232	4.27992	4.21655	3.68535	3.71582	3.96509	3.49453	4.51586	4.4406	4.67794	4.48749	3.71137	3.98956	4.16176	4.20061	4.25252	3.87868	4.08417	4.62633	4.26493
G	4.54347	4.47201	4.24584	4.03414	3.81689	4.94398	4.60822	3.98787	4.40203	3.96738	4.5885	4.82852	3.92689	3.63026	4.57966	4.40902	3.3638	3.5922	3.87486	3.87461	3.98796	4.30142	3.60306	4.08585	3.49221	4.20245	3.45695	4.30793	4.70092	4.34259	4.35936	3.8335	3.43594	3.78903	4.03945	3.27489	4.52881	4.4406	4.73166	4.20261	3.47527	3.67446	3.99776	4.31724	4.18069	3.98438	4.03278	4.73418	4.49425
G	4.59682	4.57769	4.4971	4.09841	4.0232	5.03344	4.5907	4.29764	4.61364	4.27276	4.78574	5.05385	4.21976	3.88731	4.84629	4.74745	3.45328	3.53589	4.14008	4.14119	4.13718	4.67024	3.54757	4.40272	3.62798	4.46622	3.46616	4.20729	4.84466	4.53864	4.71028	4.1002	3.44513	4.15254	4.38249	3.32335	4.88258	4.4406	5.08177	4.48136	3.41378	3.52789	4.2178	4.66662	4.55119	4.4456	4.4246	5.27872	4.91865
G	4.75942	4.82105	4.88389	4.54906	4.45991	5.24571	4.92723	4.65297	4.90745	4.64086	5.01226	5.16787	4.63171	4.31519	5.0614	4.92839	3.95668	4.05434	4.52823	4.52941	4.57845	4.90256	4.05792	4.74786	4.09217	4.68935	3.94673	4.65235	5.02855	4.68688	4.9133	4.55752	3.93925	4.64088	4.43315	3.84515	5.00694	4.86439	5.1408	4.79093	3.93601	3.95168	4.65076	5.034	4.87509	4.85354	4.7928	5.40132	5.25051
V	4.92777	5.07736	5.30396	5.04926	4.94403	5.46694	5.28843	5.03767	5.21997	5.04067	5.24951	5.28445	5.08387	4.79017	5.28607	5.11623	4.53345	4.64882	4.95277	4.95401	5.06679	5.14645	4.64168	5.12006	4.61574	4.92363	4.49393	5.14449	5.21943	4.83996	5.12507	5.06583	4.50425	5.18665	4.48439	4.44888	5.13447	5.32864	5.20052	5.12189	4.53813	4.42637	5.12815	5.4303	5.22204	5.29892	5.19164	5.52676	5.60476
Y	5.63944	5.66136	5.9354	5.80219	5.63807	5.888	5.7572	5.59024	5.70319	5.57167	5.59742	5.59826	5.70106	5.48285	5.6245	5.53504	5.34609	5.49593	5.5751	5.57553	5.63049	5.55458	5.47232	5.62641	5.38588	5.36776	5.27715	5.73964	5.4607	5.23795	5.50121	5.63551	5.32534	5.82718	5.04295	5.26958	5.42831	5.98721	5.51307	5.54348	5.35926	5.15623	5.63512	5.80556	5.55274	5.78963	5.539	5.70792	5.88861
Y	6.4539	6.31252	6.64203	6.66739	6.42953	6.34149	6.26752	6.20342	6.23115	6.15859	5.96838	5.93071	6.39317	6.2757	5.98459	5.98813	6.3044	6.49741	6.27562	6.27502	6.2569	5.99508	6.4516	6.18283	6.28451	5.85196	6.19687	6.40364	5.71312	5.66866	5.90497	6.26925	6.29611	6.54681	5.67108	6.24169	5.73896	6.72716	5.8444	5.99978	6.32898	6.00644	6.19219	6.20674	5.90438	6.32579	5.9096	5.89502	6.18682
W	6.4539	6.31252	6.64203	6.66739	6.42953	6.34149	6.26752	6.20342	6.23115	6.15859	5.96838	5.93071	6.39317	6.2757	5.98459	5.98813	6.3044	6.49741	6.27562	6.27502	6.2569	5.99508	6.4516	6.18283	6.28451	5.85196	6.19687	6.40364	5.71312	5.66866	5.90497	6.26925	6.29611	6.54681	5.67108	6.24169	5.73896	6.72716	5.8444	5.99978	6.32898	6.00644	6.19219	6.20674	5.90438	6.32579	5.9096	5.89502	6.18682
W	6.27201	6.01056	6.11599	6.16714	5.98883	5.9073	5.84598	5.79524	5.83979	5.77799	5.6359	5.55133	5.94754	5.75767	5.66709	5.71286	5.91273	6.1821	5.71222	5.71188	5.80051	5.54035	6.1428	5.64833	5.96371	5.49082	5.90913	5.85509	5.51755	5.44806	5.57817	5.61346	6.03124	6.27604	5.87723	6.02559	5.45287	6.30705	5.50285	5.76456	6.06636	5.82213	5.61858	5.99108	5.51176	6.01295	5.56742	5.57497	5.87992
V	6.04715	5.68387	5.63162	5.5562	5.4923	5.63501	5.36269	5.40189	5.49987	5.36409	5.26315	5.29421	5.39393	5.29007	5.18664	5.49365	5.43037	5.60867	5.21567	5.21578	5.24146	5.21503	5.58164	5.19427	5.4496	5.32633	5.36798	5.4218	5.20359	5.25825	5.26379	5.05964	5.46931	5.82981	5.81007	5.46128	5.18821	5.75756	5.32263	5.44996	5.50984	5.43883	5.10067	5.55385	5.11322	5.63963	5.14402	5.29334	5.41607
Q	5.27479	5.07676	5.03249	4.83519	4.89635	5.20136	4.85006	4.91268	5.04278	4.89338	4.82775	4.87351	4.78813	4.7138	4.65933	5.06924	4.84576	4.93522	4.62734	4.62856	4.71671	4.77437	4.92078	4.68759	4.81378	4.97603	4.72839	4.976	4.86871	4.84261	4.82694	4.55668	4.79669	5.38689	5.16654	4.83505	4.78813	5.12425	4.91285	5.08954	4.88587	4.88552	4.64648	5.19487	4.77849	5.28542	4.82547	4.97945	5.06871
S	4.62191	4.5345	4.4971	4.32	4.39155	4.72974	4.4014	4.44762	4.61346	4.45112	4.4998	4.52555	4.29929	4.23021	4.25404	4.5585	4.48684	4.48814	4.10899	4.11003	4.3722	4.35634	4.48078	4.27186	4.3414	4.57521	4.29762	4.85049	4.65813	4.46727	4.43764	4.09413	4.35749	4.83236	4.48006	4.44856	4.41075	4.56061	4.51032	4.69451	4.49792	4.47411	4.38725	4.94317	4.51159	4.83164	4.53733	4.56509	4.81836
S	4.56184	4.43743	4.24584	4.19665	4.16364	4.67033	4.42533	4.14335	4.40377	4.15287	4.27474	4.27554	3.99201	3.9281	4.00539	4.30769	4.27345	4.50155	3.84022	3.84061	4.14831	4.00398	4.49401	3.92897	4.15334	4.32071	4.2377	4.73206	4.47142	4.26444	4.1003	3.82821	4.29105	4.54404	4.25805	4.3267	4.09541	4.59111	4.18826	4.4615	4.51243	4.63557	4.04752	4.56046	4.11906	4.42678	4.14834	4.16985	4.38547
N	4.52539	4.3995	4.24584	4.10557	4.09383	4.78107	4.34026	4.12407	4.42673	4.09361	4.244	4.39252	3.88549	3.94688	3.86437	4.30412	4.22752	4.30017	3.85666	3.85685	4.06755	4.09125	4.29643	3.97774	3.99633	4.47442	4.04084	4.92983	4.38114	4.29004	4.09913	3.85624	4.06605	4.31493	3.97221	4.0632	4.09934	4.4406	4.3219	4.34997	4.28508	4.46218	4.11104	4.3669	4.1045	4.30844	4.05268	4.14595	4.24479
[truncated: 4 more columns]

## Sheet: NP_Frscore
AA	Partition coefficient (Garel et al., 1973)	Dependence of partition coefficient on ionic strength (Zaslavsky et al., 1982)	Transfer energy, organic solvent/water (Nozaki-Tanford, 1971)	van der Waals parameter epsilon (Levitt, 1976)	The stability scale from the knowledge-based atom-atom potential (Zhou-Zhou, 2004)	Free energies of transfer of AcWl-X-LL peptides from bilayer interface to water (Wimley-White, 1996)	Principal component III (aromaticity) (Sneath, 1966)	Buriability (Zhou-Zhou, 2004)	Transfer free energy from oct to wat (Radzicka-Wolfenden, 1988)	Interactivity scale obtained by maximizing the mean of correlation coefficient over single-domain globular proteins (Bastolla et al., 2005)	Linker index (Bae et al., 2005)	Hydrophobicity scale from native protein structures (Casari-Sippl, 1992)	Normalized hydrophobicity scales for beta-proteins (Cid et al., 1992)	Side-chain contribution to protein stability (kJ/mol) (Takano-Yutani, 2001)	Hydration free energy (Robson-Osguthorpe, 1979)	Hydrophobic parameter pi (Fauchere-Pliska, 1983)	The relative stability scale extracted from mutation experiments (Zhou-Zhou, 2004)	Total weighted degree of the graph (obtained by adding all the weights of all the vertices) (Karkbara-Knisley, 2016)	Hydrophobicity (Jones, 1975)	Hydrophobicity index (Argos et al., 1982)	Hydrophobicity factor (Goldsack-Chalifoux, 1973)	Normalized hydrophobicity scales for alpha/beta-proteins (Cid et al., 1992)	Number of edges (size of the graph) (Karkbara-Knisley, 2016)	Normalized average hydrophobicity scales (Cid et al., 1992)	Mean area buried on transfer (Rose et al., 1985)	Propensity to be buried inside (Wertz-Scheraga, 1978)	Refractivity (McMeekin et al., 1964), Cited by Jones (1975)	Propensity of amino acids within pi-helices (Fodje-Al-Karadaghi, 2002)	Hydrophobicity coefficient in RP-HPLC, C18 with 0.1%TFA/MeCN/H2O (Wilce et al. 1995)	Hydrophobicity coefficient in RP-HPLC, C8 with 0.1%TFA/MeCN/H2O (Wilce et al. 1995)	14 A contact number (Nishikawa-Ooi, 1986)	Transfer free energy (Simon, 1976), Cited by Charton-Charton (1982)	Polarizability parameter (Charton-Charton, 1982)	Conformational preference for antiparallel beta-strands (Lifson-Sander, 1979)	Relative preference value at N4 (Richardson-Richardson, 1988)	Side chain volume (Krigbaum-Komoriya, 1979)	Information value for accessibility; average fraction 35% (Biou et al., 1988)	Amphiphilicity index (Mitaku et al., 2002)	Information value for accessibility; average fraction 23% (Biou et al., 1988)	RF rank (Zimmerman et al., 1968)	Number of vertices (order of the graph) (Karkbara-Knisley, 2016)	Radius (minimum eccentricity) (Karkbara-Knisley, 2016)	Normalized hydrophobicity scales for alpha-proteins (Cid et al., 1992)	Normalized frequency of beta-sheet (Chou-Fasman, 1978b)	Interactivity scale obtained by maximizing the mean of correlation coefficient over pairs of sequences sharing the TIM barrel fold (Bastolla et al., 2005)	Conformational preference for all beta-strands (Lifson-Sander, 1979)	Interactivity scale obtained from the contact matrix (Bastolla et al., 2005)	Average number of surrounding residues (Ponnuswamy et al., 1980)	Normalized frequency of beta-sheet from CF (Palau et al., 1981)
M	4.66251	4.64411	4.62034	4.29889	4.32339	5.09368	4.59008	4.4428	4.81181	4.37145	4.53167	4.88541	4.45803	4.15686	4.64907	4.88546	4.10386	4.02633	4.27005	4.27245	4.22638	4.62607	4.02867	4.53536	4.23857	4.85855	4.03046	4.34144	4.53233	4.12129	4.71944	4.20422	4.06196	4.42457	4.6169	4.00096	4.84387	4.4406	5.05829	4.78517	3.96801	4.13743	4.51382	4.49959	4.48027	4.5836	4.39252	4.84177	4.47271
G	4.61915	4.58171	4.52373	4.20336	4.25408	5.04503	4.51989	4.36911	4.71685	4.30544	4.42835	4.73996	4.28694	4.09123	4.40921	4.78429	4.07127	4.03728	4.16119	4.16344	4.13471	4.49241	4.03919	4.3712	4.14067	4.79126	3.98073	4.37049	4.45248	4.15995	4.55124	4.11839	4.00384	4.4515	4.49342	3.95255	4.64951	4.4406	4.87409	4.6966	3.98237	4.18253	4.34418	4.43423	4.36457	4.56027	4.30075	4.70781	4.38595
S	4.60776	4.80589	4.56177	4.2577	4.32292	5.00605	4.84216	4.4211	4.83396	4.38974	4.61915	4.86355	4.44533	4.29399	4.56101	4.75882	4.23616	4.35453	4.23306	4.23445	4.08067	4.52931	4.29648	4.51129	4.3883	4.95215	4.21316	4.62933	4.19205	4.22061	4.67701	4.25091	4.27496	4.58446	4.6771	4.17182	4.76294	4.57868	4.97346	4.69156	4.27607	4.50651	4.61391	4.46099	4.45568	4.59835	4.35348	4.68928	4.42485
S	4.52764	4.93992	4.42845	4.14176	4.19708	4.9111	5.12454	4.30148	4.77095	4.31873	4.72591	4.84631	4.31566	4.29399	4.48708	4.56635	4.12898	4.53705	4.11603	4.11607	3.87148	4.38392	4.41776	4.39338	4.3263	4.90088	4.21571	4.84663	3.90499	4.36921	4.57409	4.21989	4.2893	4.59789	4.63644	4.10795	4.64529	4.72106	4.85146	4.48342	4.41307	4.7318	4.56927	4.37124	4.36688	4.48676	4.23897	4.57089	4.3828
H	4.53393	5.20255	4.52268	4.25226	4.37821	4.87255	5.45545	4.43699	4.95698	4.48076	4.88859	4.93808	4.5606	4.64066	4.5799	4.59151	4.54258	5.08233	4.24687	4.24638	3.87148	4.44487	4.87649	4.59713	4.79256	5.20253	4.64972	5.23564	3.63758	4.39353	4.72859	4.41816	4.78996	4.89796	4.9051	4.58014	4.75848	4.86787	4.95288	4.57771	4.95146	5.3002	4.97083	4.4364	4.50012	4.64692	4.34929	4.49839	4.39905
H	4.54818	5.50157	4.61891	4.3657	4.4924	4.86282	5.8987	4.53507	5.14117	4.61039	5.17027	5.15955	4.84144	4.91738	4.89057	4.62476	4.74922	5.47277	4.38767	4.3863	3.87148	4.56092	5.179	4.85058	5.15088	5.42241	4.95801	5.52357	3.46154	4.43268	4.96622	4.6171	5.15873	5.02593	5.18933	4.86967	4.99583	5.01924	5.1676	4.62435	5.30512	5.67373	5.40222	4.50252	4.66675	4.70009	4.45874	4.55675	4.49054
H	4.56247	5.81778	4.71719	4.48216	4.60957	4.8531	6.37798	4.63532	5.3322	4.74376	5.46819	5.39096	5.13958	5.21061	5.22232	4.65825	4.96526	5.8932	4.53315	4.53084	3.87148	4.68	5.50027	5.118	5.53599	5.65159	5.28675	5.82734	3.29402	4.47218	5.21579	4.825	5.5559	5.15724	5.49003	5.17751	5.24502	5.17532	5.39162	4.67147	5.68404	6.07358	5.87105	4.56963	4.83954	4.75387	4.57095	4.61586	4.58392
H	4.56247	5.81778	4.71719	4.48216	4.60957	4.8531	6.37798	4.63532	5.3322	4.74376	5.46819	5.39096	5.13958	5.21061	5.22232	4.65825	4.96526	5.8932	4.53315	4.53084	3.87148	4.68	5.50027	5.118	5.53599	5.65159	5.28675	5.82734	3.29402	4.47218	5.21579	4.825	5.5559	5.15724	5.49003	5.17751	5.24502	5.17532	5.39162	4.67147	5.68404	6.07358	5.87105	4.56963	4.83954	4.75387	4.57095	4.61586	4.58392
H	4.56247	5.81778	4.71719	4.48216	4.60957	4.8531	6.37798	4.63532	5.3322	4.74376	5.46819	5.39096	5.13958	5.21061	5.22232	4.65825	4.96526	5.8932	4.53315	4.53084	3.87148	4.68	5.50027	5.118	5.53599	5.65159	5.28675	5.82734	3.29402	4.47218	5.21579	4.825	5.5559	5.15724	5.49003	5.17751	5.24502	5.17532	5.39162	4.67147	5.68404	6.07358	5.87105	4.56963	4.83954	4.75387	4.57095	4.61586	4.58392
H	4.56247	5.81778	4.71719	4.48216	4.60957	4.8531	6.37798	4.63532	5.3322	4.74376	5.46819	5.39096	5.13958	5.21061	5.22232	4.65825	4.96526	5.8932	4.53315	4.53084	3.87148	4.68	5.50027	5.118	5.53599	5.65159	5.28675	5.82734	3.29402	4.47218	5.21579	4.825	5.5559	5.15724	5.49003	5.17751	5.24502	5.17532	5.39162	4.67147	5.68404	6.07358	5.87105	4.56963	4.83954	4.75387	4.57095	4.61586	4.58392
H	4.56247	5.81778	4.71719	4.48216	4.60957	4.8531	6.37798	4.63532	5.3322	4.74376	5.46819	5.39096	5.13958	5.21061	5.22232	4.65825	4.96526	5.8932	4.53315	4.53084	3.87148	4.68	5.50027	5.118	5.53599	5.65159	5.28675	5.82734	3.29402	4.47218	5.21579	4.825	5.5559	5.15724	5.49003	5.17751	5.24502	5.17532	5.39162	4.67147	5.68404	6.07358	5.87105	4.56963	4.83954	4.75387	4.57095	4.61586	4.58392
H	4.56247	5.81778	4.71719	4.48216	4.60957	4.8531	6.37798	4.63532	5.3322	4.74376	5.46819	5.39096	5.13958	5.21061	5.22232	4.65825	4.96526	5.8932	4.53315	4.53084	3.87148	4.68	5.50027	5.118	5.53599	5.65159	5.28675	5.82734	3.29402	4.47218	5.21579	4.825	5.5559	5.15724	5.49003	5.17751	5.24502	5.17532	5.39162	4.67147	5.68404	6.07358	5.87105	4.56963	4.83954	4.75387	4.57095	4.61586	4.58392
H	4.56247	5.81778	4.71719	4.48216	4.60957	4.8531	6.37798	4.63532	5.3322	4.74376	5.46819	5.39096	5.13958	5.21061	5.22232	4.65825	4.96526	5.8932	4.53315	4.53084	3.87148	4.68	5.50027	5.118	5.53599	5.65159	5.28675	5.82734	3.29402	4.47218	5.21579	4.825	5.5559	5.15724	5.49003	5.17751	5.24502	5.17532	5.39162	4.67147	5.68404	6.07358	5.87105	4.56963	4.83954	4.75387	4.57095	4.61586	4.58392
H	4.56247	5.81778	4.71719	4.48216	4.60957	4.8531	6.37798	4.63532	5.3322	4.74376	5.46819	5.39096	5.13958	5.21061	5.22232	4.65825	4.96526	5.8932	4.53315	4.53084	3.87148	4.68	5.50027	5.118	5.53599	5.65159	5.28675	5.82734	3.29402	4.47218	5.21579	4.825	5.5559	5.15724	5.49003	5.17751	5.24502	5.17532	5.39162	4.67147	5.68404	6.07358	5.87105	4.56963	4.83954	4.75387	4.57095	4.61586	4.58392
H	4.54818	5.50157	4.61891	4.3657	4.4924	4.86282	5.8987	4.53507	5.14117	4.61039	5.17027	5.15955	4.84144	4.91738	4.89057	4.62476	4.74922	5.47277	4.38767	4.3863	3.87148	4.56092	5.179	4.85058	5.15088	5.42241	4.95801	5.52357	3.46154	4.43268	4.96622	4.6171	5.15873	5.02593	5.18933	4.86967	4.99583	5.01924	5.1676	4.62435	5.30512	5.67373	5.40222	4.50252	4.66675	4.70009	4.45874	4.55675	4.49054
H	4.5669	4.80165	4.52268	4.3657	4.41029	4.29147	5.34885	4.40682	4.76116	4.47921	4.87255	4.79825	4.46817	4.69949	4.65475	4.46575	4.6637	5.3301	4.35415	4.35298	3.87148	4.36625	5.10989	4.55734	4.94965	5.07069	4.87516	5.30396	3.68749	4.44971	4.67644	4.51825	4.99879	4.75502	4.93377	4.77837	4.67707	5.00142	4.76648	4.43343	5.22537	5.49963	5.01508	4.19599	4.40184	4.53809	4.34329	4.39868	4.23184
S	4.5732	4.54066	4.42845	4.3657	4.32427	4.23616	4.96378	4.29205	4.58044	4.34073	4.68139	4.63254	4.25743	4.46661	4.43031	4.32074	4.62868	5.11569	4.21815	4.21677	3.98796	4.24093	4.9696	4.3616	4.70199	4.78809	4.71759	5.33971	3.96242	4.41777	4.46402	4.31347	4.80771	4.49872	4.54758	4.67058	4.44665	4.85059	4.54394	4.33475	5.06316	5.23778	4.78307	4.20591	4.28832	4.37642	4.24667	4.23195	4.21094
E	4.69185	4.42353	4.6378	4.4879	4.56607	4.38124	4.71803	4.5353	4.70899	4.60141	4.74135	4.64901	4.38103	4.58351	4.52332	4.57243	4.853	4.9099	4.4068	4.40628	4.35646	4.43607	4.83317	4.49948	4.73517	4.84633	4.66569	5.36232	4.55044	4.78324	4.62736	4.51695	4.72702	4.55809	4.75167	4.7404	4.58929	4.7043	4.63894	4.60789	4.90599	4.9884	4.81751	4.40174	4.54178	4.5283	4.5683	4.50232	4.39056
N	4.85107	4.42353	4.93175	4.85194	4.85231	4.60213	4.75674	4.76032	4.82089	4.8171	4.80053	4.66554	4.55046	4.70792	4.62836	4.7207	5.05416	5.02579	4.67146	4.67146	4.82112	4.59289	5.00839	4.63715	4.8214	4.79342	4.81668	5.48899	5.07038	4.91213	4.6691	4.79544	4.84005	4.78204	4.54333	4.91925	4.59424	4.99785	4.59674	4.82473	5.04143	4.9884	4.88291	4.67853	4.72097	4.77343	4.82294	4.68113	4.66947
L	5.1602	4.67891	5.38706	5.38544	5.38417	4.85999	5.22364	5.21971	5.19338	5.28815	5.21488	4.97531	5.0175	5.2575	5.13164	5.04601	5.55695	5.41189	5.14464	5.14405	5.30524	4.98268	5.45064	5.08173	5.34272	5.13883	5.26759	5.76592	5.66104	5.48429	5.09477	5.27242	5.32326	4.95815	4.88949	5.41889	5.04372	4.99785	4.95783	5.21536	5.4781	5.33996	5.37703	5.00641	5.13721	4.97425	5.30331	4.90937	5.05103
Y	5.16369	5.1045	5.38706	5.38544	5.42874	5.38861	5.41727	5.26714	5.38056	5.346	5.29048	5.02551	5.2533	5.18416	5.22414	5.14711	5.52727	5.41189	5.00222	5.00221	5.44285	4.98009	5.45064	5.09231	5.3722	5.09986	5.27368	5.61999	5.71865	5.39218	5.15713	5.12162	5.38831	5.27071	5.09601	5.53237	5.12442	4.99586	5.01489	5.47265	5.4781	5.33996	5.3269	5.51156	5.28481	5.16213	5.41493	5.00069	5.41752
F	5.14942	5.1254	5.38706	5.2455	5.30768	5.50216	5.48342	5.24283	5.38295	5.31707	5.32327	5.10855	5.21723	5.04698	5.37757	5.2907	5.06203	5.03373	5.00443	5.00534	5.28388	5.05694	5.07728	5.08501	5.10498	5.0877	4.94113	5.16759	5.7131	5.4011	5.226	5.12402	5.01687	5.2297	5.22595	5.07653	5.26175	4.99586	5.15277	5.48193	5.03886	5.00561	5.1341	5.4178	5.26409	5.16834	5.39766	5.28147	5.4243
Q	5.01224	4.99553	5.03672	4.97008	4.81865	5.36205	5.41912	4.8101	5.03951	4.83448	5.08105	4.99584	4.79775	4.55085	5.16025	4.97208	4.38845	4.682	4.64261	4.64307	4.83693	4.76819	4.7295	4.71071	4.57603	4.73511	4.52975	4.76347	5.34054	4.96081	4.8768	4.67362	4.56918	4.84536	4.72755	4.4861	4.97693	4.99586	4.94389	5.05075	4.63484	4.69221	4.68561	5.10075	4.82316	4.82283	4.89037	5.04432	5.18316
G	4.85442	4.72401	4.63782	4.59718	4.44596	5.0389	4.98807	4.46339	4.73569	4.47524	4.82153	4.80622	4.40125	4.21103	4.79996	4.65954	4.18214	4.39004	4.24279	4.24246	4.50224	4.4732	4.43873	4.37455	4.26932	4.52057	4.24593	4.68491	5.15024	4.79597	4.61368	4.20268	4.2919	4.3695	4.55732	4.22548	4.72665	4.56061	4.75635	4.71639	4.37031	4.4688	4.40899	4.81033	4.52044	4.41216	4.52913	4.66774	4.8495
G	4.65896	4.59474	4.46673	4.37128	4.23453	4.85408	4.64065	4.27624	4.61959	4.2635	4.58814	4.72586	4.36469	3.9957	4.69905	4.57577	4.08001	4.21344	4.09346	4.0941	4.31248	4.37125	4.21268	4.32495	4.20013	4.44091	4.13739	4.49421	4.71233	4.1865	4.54061	4.02396	4.1887	4.31178	4.51935	4.14177	4.63466	4.56061	4.71682	4.61221	4.17544	4.25604	4.3938	4.65596	4.39559	4.38899	4.33661	4.62525	4.6203
N	4.64789	4.63492	4.56177	4.2577	4.23706	4.96075	4.60295	4.4206	4.73638	4.3262	4.68807	4.99438	4.42593	4.19083	4.57189	4.67996	3.99056	3.94288	4.24242	4.24242	4.34023	4.64585	3.94708	4.55069	4.0495	4.62098	3.90193	4.47807	4.68361	4.41691	4.68574	4.17298	3.93075	4.19172	4.47631	3.87836	4.8114	4.4406	5.05015	4.64244	3.8715	4.01491	4.50752	4.51641	4.55015	4.37581	4.44177	4.75711	4.59322
M	4.67667	4.64783	4.56177	4.37128	4.37505	4.81598	4.6081	4.47117	4.72158	4.40851	4.63645	4.78036	4.51938	4.26811	4.52151	4.635	4.28821	4.30162	4.22359	4.22371	4.45281	4.50705	4.29879	4.48319	4.33446	4.55242	4.23662	4.52759	4.69497	4.38368	4.6172	4.15321	4.30545	4.49091	4.69265	4.33194	4.688	4.56061	4.81025	4.76857	4.27852	4.3592	4.5098	4.70268	4.54988	4.54109	4.53281	4.60333	4.65989
A	4.80467	4.76866	4.87908	4.61352	4.81905	4.94181	4.66278	4.8734	5.04336	4.84858	4.85748	4.8882	4.91453	4.73342	4.71192	4.93201	4.9464	4.62477	4.55274	4.55326	4.86427	4.77998	4.61491	4.8394	4.83548	4.89142	4.62138	4.9117	5.02249	4.77275	4.94781	4.55347	4.72729	4.84714	5.18738	4.90208	4.95628	4.56061	5.01348	5.17565	4.65149	4.65037	4.94146	4.99498	4.96582	4.86641	5.003	4.81974	4.87669
Q	4.82755	4.80152	4.87908	4.71516	4.85479	4.93384	4.76898	4.95601	5.0456	4.8352	4.50968	4.77909	5.06856	5.06102	4.86331	5.21716	4.88196	4.62477	4.9957	4.99707	5.18891	4.92941	4.61491	4.98696	4.77808	4.80737	4.575	4.17286	5.07732	4.84641	4.92251	5.01081	4.72092	4.7165	5.22172	4.79985	5.07455	4.56061	5.09285	5.53586	4.56918	4.73301	4.95799	4.77738	5.03133	4.743	5.05059	4.97439	4.63364
L	4.73704	4.68629	4.6378	4.46759	4.51848	4.87855	4.74095	4.67466	4.79295	4.58498	4.46038	4.67365	4.65644	4.68294	4.68751	4.97873	4.32519	4.30162	4.70793	4.70831	4.9229	4.70575	4.29879	4.64136	4.25229	4.48174	4.15047	4.04413	5.07732	4.98927	4.65689	4.75103	4.24165	4.44052	4.8928	4.2391	4.83147	4.56061	4.86618	5.18129	4.20282	4.43668	4.51337	4.61252	4.78506	4.46839	4.79301	4.92695	4.57265
P	4.74831	4.64566	4.54117	4.58677	4.51578	4.77365	4.77978	4.522	4.67476	4.51853	4.3653	4.42238	4.59202	4.4649	4.81789	4.86789	4.42215	4.59679	4.54263	4.5437	4.89142	4.42761	4.58807	4.41113	4.41046	4.30709	4.40093	4.05872	5.10845	4.729	4.51265	4.58138	4.52	4.56771	4.93984	4.527	4.65399	4.68386	4.545	5.14755	4.53278	4.70313	4.3995	4.75504	4.62252	4.48185	4.67953	4.79037	4.59961
G	4.78774	4.72289	4.80991	4.65984	4.71489	4.90282	4.6989	4.8405	4.91266	4.80146	4.57528	4.7574	4.86587	4.82207	5.00811	5.14875	4.61296	4.45896	4.87305	4.87477	5.09496	4.87998	4.45281	4.83173	4.50479	4.65746	4.33758	4.26376	5.25702	4.97174	4.88309	4.92111	4.44402	4.70906	4.98515	4.48228	5.01522	4.56061	4.9876	5.33473	4.3802	4.43668	4.81354	5.02169	5.05229	4.81286	5.04717	5.22637	4.95575
Q	4.68905	4.61604	4.4971	4.53296	4.41988	4.63854	4.64899	4.49178	4.58485	4.44873	4.31901	4.45307	4.56911	4.42823	4.75277	4.79218	4.29743	4.52473	4.50067	4.50201	4.78497	4.46386	4.51741	4.40968	4.32217	4.27038	4.31753	3.97379	4.92613	4.53209	4.49015	4.46728	4.43326	4.6744	4.72767	4.42421	4.62208	4.68386	4.5581	5.04867	4.45257	4.51553	4.39527	4.92281	4.62883	4.66075	4.66655	4.83033	4.80418
V	4.74286	4.71641	4.73106	4.55939	4.60877	4.79769	4.62818	4.66113	4.82653	4.67904	4.73267	4.73444	4.78926	4.35752	4.91783	4.87965	4.50098	4.52473	4.35423	4.35648	4.5899	4.60425	4.51741	4.59124	4.67047	4.64963	4.50425	4.43776	4.86819	4.34258	4.83435	4.28353	4.60025	5.06273	5.14011	4.6946	4.86854	4.68386	4.82519	5.05174	4.53278	4.43668	4.63798	5.24032	4.78485	5.08201	4.85546	4.99054	5.13001
Q	4.74286	4.71641	4.73106	4.55939	4.60877	4.79769	4.62818	4.66113	4.82653	4.67904	4.73267	4.73444	4.78926	4.35752	4.91783	4.87965	4.50098	4.52473	4.35423	4.35648	4.5899	4.60425	4.51741	4.59124	4.67047	4.64963	4.50425	4.43776	4.86819	4.34258	4.83435	4.28353	4.60025	5.06273	5.14011	4.6946	4.86854	4.68386	4.82519	5.05174	4.53278	4.43668	4.63798	5.24032	4.78485	5.08201	4.85546	4.99054	5.13001
M	4.71367	4.70331	4.73106	4.44092	4.46342	4.94192	4.623	4.60842	4.84166	4.59168	4.78536	4.94641	4.69022	4.27862	4.97263	4.927	4.18856	4.14739	4.37364	4.37578	4.47385	4.74605	4.14781	4.66037	4.36343	4.71965	4.14842	4.38922	4.85641	4.3755	4.90612	4.30391	4.19991	4.72544	4.90314	4.20305	4.9967	4.56061	5.06583	4.91812	4.10156	4.08627	4.63564	5.03276	4.78514	4.89704	4.75795	5.15726	5.05661
G	4.67485	4.6264	4.46673	4.37128	4.27493	4.81172	4.70258	4.30519	4.6072	4.32111	4.56575	4.59808	4.42626	3.9617	4.78375	4.65823	4.01531	4.27559	4.07709	4.07859	4.29512	4.30609	4.2738	4.25469	4.27206	4.3646	4.209	4.17814	4.71916	4.16187	4.53394	4.00679	4.27171	4.5836	4.85858	4.24499	4.6368	4.68386	4.61628	4.74555	4.24443	4.33168	4.23691	4.76551	4.3781	4.56025	4.41137	4.72703	4.69323
G	4.63796	4.59474	4.46673	4.2577	4.20899	4.9273	4.62487	4.29562	4.62982	4.27582	4.51532	4.6848	4.31502	3.96745	4.62348	4.69534	3.93202	4.07684	4.08985	4.09153	4.18652	4.38591	4.07859	4.28292	4.11378	4.51231	4.00973	4.23142	4.60839	4.17952	4.52906	4.03338	4.04384	4.44139	4.63459	3.98542	4.64322	4.56061	4.74223	4.66963	4.02194	4.1746	4.23905	4.57675	4.35084	4.49965	4.32639	4.7459	4.54864
Q	4.6172	4.57171	4.4971	4.20774	4.22334	4.85789	4.52495	4.38676	4.60736	4.39039	4.62923	4.71731	4.28927	4.03785	4.58126	4.69375	3.90494	4.01293	4.11625	4.11776	4.2445	4.47681	4.01578	4.30142	4.00253	4.48138	3.89282	4.35571	4.75392	4.48955	4.56857	4.08841	3.91275	4.61861	4.59429	3.89263	4.64174	4.56061	4.73623	4.65252	3.95078	4.00808	4.22419	4.85908	4.52232	4.72415	4.51907	4.96267	4.90652
S	4.65205	4.58445	4.4971	4.41517	4.35171	4.74996	4.57217	4.48181	4.60736	4.4021	4.2713	4.53705	4.45429	4.43466	4.59354	4.83036	4.20829	4.3144	4.51475	4.51629	4.66399	4.5466	4.31108	4.43895	4.16204	4.4149	4.11312	4.02446	4.8105	4.55131	4.48532	4.49693	4.19678	4.52938	4.50971	4.15369	4.62847	4.56061	4.68247	4.9679	4.21917	4.35178	4.39748	4.72782	4.60002	4.59882	4.57665	4.84961	4.65617
V	4.65205	4.58445	4.4971	4.41517	4.35171	4.74996	4.57217	4.48181	4.60736	4.4021	4.2713	4.53705	4.45429	4.43466	4.59354	4.83036	4.20829	4.3144	4.51475	4.51629	4.66399	4.5466	4.31108	4.43895	4.16204	4.4149	4.11312	4.02446	4.8105	4.55131	4.48532	4.49693	4.19678	4.52938	4.50971	4.15369	4.62847	4.56061	4.68247	4.9679	4.21917	4.35178	4.39748	4.72782	4.60002	4.59882	4.57665	4.84961	4.65617
P	4.61534	4.55307	4.4971	4.30045	4.28459	4.86406	4.49661	4.47185	4.62998	4.35596	4.22412	4.62263	4.34235	4.44109	4.43964	4.86884	4.121	4.11385	4.52888	4.53062	4.54607	4.63088	4.11417	4.4684	4.00784	4.56431	3.91839	4.07577	4.69759	4.57061	4.48049	4.52678	3.9729	4.38885	4.30181	3.89971	4.63487	4.4406	4.81022	4.88842	3.99801	4.19398	4.3997	4.54056	4.57138	4.53771	4.48849	4.86897	4.51272
G	4.65832	4.58445	4.4971	4.51245	4.34256	4.78405	4.61472	4.52713	4.6218	4.33143	3.98493	4.55906	4.53	4.78228	4.65717	5.01917	4.2204	4.25169	4.9739	4.97533	4.99536	4.75968	4.24943	4.64984	4.04338	4.4149	4.00256	3.67773	4.85597	4.64889	4.46895	4.96981	4.10967	4.14594	4.22262	3.96818	4.73673	4.4406	4.86018	5.16434	4.07715	4.35178	4.57557	4.4179	4.67933	4.31387	4.54189	4.89745	4.35537
S	4.5835	4.47862	4.24584	4.32627	4.09503	4.7699	4.61658	4.21985	4.41958	4.03347	3.76005	4.31794	4.16762	4.43447	4.33017	4.78318	3.96191	4.17937	4.65116	4.65214	4.67455	4.39851	4.17853	4.27324	3.81205	4.22095	3.86875	3.54551	4.60797	4.44066	4.12549	4.65742	3.95696	3.89672	3.99134	3.76271	4.40164	4.4406	4.54972	4.90341	3.99801	4.44586	4.18412	4.01761	4.25464	3.9638	4.12993	4.50682	3.91784
P	4.71008	4.70362	4.61102	4.57638	4.40563	5.08401	4.90384	4.47185	4.70103	4.36931	4.26803	4.59077	4.40501	4.48211	4.51029	4.82506	4.21223	4.45732	4.63819	4.63925	4.70785	4.54644	4.45224	4.46547	4.135	4.49856	4.1692	4.24326	4.72663	4.52348	4.38318	4.70659	4.21829	4.44078	4.11319	4.07987	4.5267	4.86439	4.65542	4.90936	4.31637	4.5866	4.43181	4.45422	4.48046	4.44548	4.41732	4.719	4.40704
S	4.73924	4.71672	4.61102	4.69846	4.5491	4.93564	4.90933	4.523	4.68634	4.45244	4.22103	4.39404	4.49802	4.56476	4.46059	4.77869	4.52642	4.86286	4.61761	4.61879	4.82997	4.41061	4.84898	4.39922	4.42596	4.43182	4.52681	4.29018	4.7381	4.48944	4.31906	4.6843	4.62039	4.75775	4.31198	4.55702	4.4106	4.99586	4.43428	5.04274	4.77017	4.97991	4.43405	4.63792	4.48019	4.61339	4.50785	4.56644	4.47101
Y	4.81661	4.82817	4.88389	4.90065	4.82409	4.95028	4.90734	4.85236	4.90076	4.78134	4.47348	4.63941	4.88913	4.92278	4.79744	5.01446	4.82174	4.94701	4.93803	4.93967	5.16145	4.77278	4.93126	4.78693	4.69455	4.63546	4.68339	4.45018	4.9931	4.69996	4.67864	4.99849	4.79871	5.06204	4.56184	4.80586	4.74636	4.99586	4.73686	5.31108	4.86461	4.87454	4.84889	5.10002	4.92739	5.02082	4.9575	4.96224	4.97032
Q	4.79377	4.79513	4.88389	4.79501	4.78857	4.95828	4.79806	4.77148	4.89859	4.79457	4.81848	4.74533	4.74055	4.60413	4.6481	4.74039	4.88539	4.94701	4.50018	4.50096	4.83854	4.6281	4.93126	4.64528	4.75095	4.71651	4.73087	5.23812	4.93917	4.62853	4.70268	4.54228	4.80518	5.20225	4.53184	4.90822	4.63574	4.99586	4.66304	4.9655	4.95223	4.78942	4.83272	5.33232	4.86324	5.15147	4.91079	4.80797	5.23102
V	4.8319	4.82817	4.88389	4.92293	4.86358	4.84197	4.87868	4.7821	4.87466	4.84536	4.8723	4.65749	4.86275	4.59746	4.80923	4.70293	4.98887	5.18818	4.48615	4.48673	4.96404	4.54388	5.16727	4.61466	4.93375	4.56212	4.96598	5.17217	5.0579	4.60898	4.70774	4.51233	5.07596	5.36881	4.75086	5.22788	4.62934	5.13088	4.5392	5.04623	5.22618	4.96963	4.83029	5.55224	4.8937	5.22084	5.00725	4.78885	5.39731
N	4.70205	4.59721	4.4971	4.65389	4.52069	4.54282	4.5929	4.51262	4.58281	4.47293	4.29241	4.38069	4.60069	4.5486	4.61717	4.66212	4.69239	4.86465	4.49868	4.49919	4.92893	4.39602	4.8496	4.41602	4.54842	4.28058	4.60812	4.32168	4.93092	4.5246	4.43097	4.46518	4.76149	4.71106	4.61011	4.82147	4.50145	4.68386	4.43613	5.04012	4.84071	4.81713	4.56033	5.008	4.64705	4.65515	4.68148	4.57353	4.79818
Q	4.66494	4.56575	4.4971	4.53296	4.45097	4.65194	4.517	4.50259	4.60531	4.42605	4.24499	4.46331	4.48508	4.5552	4.46248	4.69926	4.59506	4.63852	4.51276	4.51347	4.80431	4.47751	4.62809	4.44532	4.3799	4.42544	4.38995	4.37678	4.81518	4.54378	4.42621	4.49482	4.5075	4.5649	4.39758	4.52666	4.50767	4.56061	4.55717	4.95949	4.58696	4.64245	4.56263	4.80964	4.61813	4.5933	4.5913	4.59179	4.65036
P	4.7607	4.71672	4.61102	4.82381	4.57671	4.8623	4.92608	4.50259	4.67599	4.43961	4.28911	4.43255	4.54979	4.59727	4.5335	4.657	4.69679	5.02579	4.62169	4.62169	4.97528	4.39587	5.00839	4.4424	4.51886	4.3617	4.67094	4.55663	4.84495	4.49694	4.33008	4.67336	4.7859	4.61891	4.20476	4.73579	4.40246	4.99586	4.41051	4.98073	4.95223	5.07706	4.59592	4.71819	4.52627	4.49993	4.51849	4.45035	4.54146
S	4.74754	4.73603	4.61102	4.69846	4.47464	4.96475	4.98623	4.48181	4.67806	4.41559	4.31569	4.50579	4.51856	4.47562	4.66664	4.78692	4.30146	4.67462	4.62373	4.62458	4.82997	4.4637	4.66533	4.43603	4.29409	4.3513	4.37639	4.18983	4.84024	4.50438	4.3879	4.67556	4.45599	4.58297	4.31198	4.34559	4.52044	4.99586	4.53178	4.98918	4.55515	4.75918	4.42957	4.63792	4.50852	4.50534	4.50408	4.70023	4.54713
Y	4.70676	4.86278	4.61102	4.84374	4.54595	5.02976	5.11477	4.48181	4.37852	4.44496	4.33876	4.59077	4.58003	4.62489	4.71864	4.60333	4.4235	4.73883	4.78836	4.78956	4.86105	4.57413	4.78833	4.58212	4.46841	4.49856	4.5197	4.29412	4.69677	4.67962	4.49068	4.8487	4.64097	4.51182	4.35154	4.45147	4.5267	5.11024	4.63885	4.81552	4.69025	4.90984	4.58584	4.55239	4.46055	4.49634	4.50826	4.75791	4.4365
G	4.83675	5.10708	5.00762	5.12376	4.89075	5.36098	5.43302	4.74945	4.65735	4.81506	4.92492	4.88084	4.8409	4.67457	4.91492	4.64363	4.70299	5.05399	4.77502	4.77629	4.89568	4.72798	5.102	4.78824	4.84697	4.79444	4.8707	5.13919	4.81772	4.7669	4.77118	4.89989	4.94747	5.14176	4.48439	4.82669	4.65531	5.59795	4.74662	4.82136	5.06374	5.06527	4.85731	5.04712	4.6973	5.04272	4.82197	4.98191	4.99046
R	4.86364	5.18725	5.11417	5.12376	4.97033	5.35027	5.47943	4.92072	4.75177	4.93761	5.08838	5.06268	5.03536	4.89575	4.94768	4.71183	4.69731	4.96003	4.93333	4.93368	5.05499	4.93354	5.00911	5.00495	4.85295	4.82553	4.8218	5.05625	4.90345	5.00802	4.92898	5.04784	4.90442	5.15863	4.65635	4.81408	4.82616	5.59795	4.94708	4.93187	4.95486	4.95809	4.98051	5.09776	4.89292	5.09528	5.03591	5.10357	5.11892
Y	4.68927	4.90531	4.70914	4.61617	4.55825	5.10366	5.02644	4.58673	4.47518	4.58391	4.75185	4.8282	4.56666	4.49815	4.52822	4.53103	4.3141	4.49995	4.50449	4.50517	4.56779	4.64385	4.55151	4.60261	4.4346	4.68097	4.38022	4.68208	4.62444	4.83355	4.65119	4.54982	4.44747	4.79185	4.60315	4.36324	4.59192	5.11024	4.78505	4.66271	4.50031	4.63167	4.52142	4.72573	4.53913	4.77894	4.65293	4.84575	4.7151
A	4.70226	4.8853	4.70914	4.73932	4.66222	4.99834	4.96579	4.608	4.4732	4.60885	4.72258	4.74972	4.59823	4.62041	4.39902	4.40805	4.7106	4.83801	4.50251	4.50235	4.70522	4.57327	4.88621	4.60922	4.66672	4.69215	4.67503	5.09197	4.62894	4.82556	4.58989	4.54768	4.77675	4.82943	4.48869	4.75502	4.47208	5.11024	4.65701	4.65482	4.89261	4.94104	4.69122	4.80751	4.557	4.7732	4.66782	4.58814	4.70922
S	5.39458	5.29049	5.26977	5.14543	5.06825	5.47347	5.26422	5.05562	5.23801	4.9662	5.06456	5.15975	4.98206	5.02519	4.68066	5.00721	5.02678	5.17157	4.91582	4.91433	5.0639	4.96513	5.15342	4.97739	4.88891	5.02246	4.8958	5.48244	4.97877	5.0649	4.88546	4.90165	4.95053	5.14422	4.77131	4.92254	4.84576	5.46558	5.06347	5.08158	5.07763	5.1385	4.97681	5.02889	4.89798	5.03547	4.87559	4.83747	4.99852
N	5.21029	5.02343	4.85242	4.6357	4.57196	5.25198	4.90467	4.66955	4.92441	4.5723	4.83567	5.04591	4.53895	4.52691	4.48172	4.82337	4.38724	4.51024	4.49444	4.49313	4.57584	4.72984	4.5053	4.61557	4.33435	4.78348	4.29967	4.95798	4.7967	4.90471	4.68359	4.40981	4.32956	4.60291	4.71679	4.25454	4.72539	4.98941	5.00533	4.75322	4.40393	4.58744	4.5135	4.66189	4.57256	4.61224	4.50104	4.72767	4.68259
W	5.22269	4.97988	4.75132	4.75937	4.56923	5.13905	4.94484	4.51705	4.80299	4.50604	4.73259	4.77462	4.47615	4.31613	4.60638	4.71598	4.48559	4.81973	4.33664	4.33604	4.54658	4.45027	4.80847	4.38661	4.49557	4.59708	4.55913	4.97585	4.82611	4.64884	4.53853	4.25234	4.61368	4.73475	4.76213	4.54349	4.55181	5.12425	4.67496	4.72227	4.74968	4.86295	4.39963	4.80593	4.41724	4.62614	4.39447	4.59663	4.7102
G	5.27132	5.0142	4.75132	4.994	4.63105	5.05452	5.07472	4.57289	4.79451	4.48066	4.46461	4.70896	4.66958	4.64772	4.83208	4.8616	4.59378	4.98122	4.76278	4.76166	4.99593	4.57405	4.96655	4.56473	4.53544	4.4466	4.65707	4.4899	4.98883	4.72847	4.52684	4.66851	4.7725	4.47269	4.67446	4.62327	4.65184	5.12425	4.72352	4.98882	4.8437	5.04592	4.5755	4.67611	4.52155	4.39793	4.44674	4.62351	4.54597
Q	5.28931	5.04875	4.75132	4.994	4.67523	5.0104	5.14244	4.60384	4.78165	4.5412	4.44281	4.58164	4.73545	4.60817	4.91918	4.94921	4.52093	5.05469	4.74373	4.74362	4.97582	4.50587	5.0386	4.49057	4.61311	4.37019	4.73767	4.17414	4.99607	4.70066	4.52019	4.64858	4.86708	4.75465	5.02533	4.73848	4.65399	5.26274	4.62284	5.13305	4.92374	5.1356	4.41212	4.78614	4.50355	4.56954	4.52341	4.72525	4.61772
P	4.6567	4.54056	4.24584	4.56019	4.22433	4.54875	4.77303	4.23866	4.3765	4.11937	3.84451	4.15955	4.38526	4.42163	4.63559	4.70788	4.13153	4.59679	4.62218	4.62276	4.9202	4.23987	4.58807	4.21709	4.11103	3.94913	4.26284	3.45679	4.83216	4.40324	4.13438	4.59621	4.41547	4.15025	4.38646	4.26879	4.38949	4.68386	4.31126	5.06415	4.45257	4.78671	4.1799	4.35584	4.3081	4.07128	4.29376	4.47105	4.17088
Q	4.67441	4.59303	4.33618	4.56019	4.3645	4.51304	4.73955	4.43188	4.47312	4.25947	3.88499	4.20752	4.54067	4.72308	4.46044	4.76881	4.34236	4.69299	4.76911	4.76911	5.08031	4.37159	4.68185	4.37137	4.24251	4.04829	4.36508	3.48246	4.81436	4.61063	4.20412	4.74383	4.53854	4.32267	4.55466	4.46479	4.44	4.68386	4.39666	5.23583	4.5625	4.90274	4.29025	4.39954	4.45932	4.21237	4.48802	4.44985	4.20662
P	4.64564	4.58027	4.33618	4.44169	4.22685	4.64871	4.73425	4.38176	4.48715	4.17995	3.92824	4.3959	4.44678	4.63756	4.51014	4.81508	4.04094	4.30162	4.79038	4.79024	4.95186	4.50622	4.29879	4.4372	3.9636	4.10925	4.02024	3.44437	4.80271	4.64559	4.26653	4.76641	4.14356	4.03469	4.34469	3.9973	4.55688	4.56061	4.61592	5.09735	4.12846	4.51553	4.28808	4.22528	4.45958	4.05905	4.39788	4.59851	4.14643
A	4.61725	4.59563	4.41061	4.34594	4.23829	4.7241	4.56064	4.39397	4.53966	4.26015	4.23774	4.51529	4.33434	4.43286	4.39664	4.7299	4.04094	4.23419	4.36177	4.36207	4.5967	4.4271	4.23259	4.3059	4.02543	4.14066	4.02165	3.77357	4.79607	4.75523	4.36823	4.41939	4.09963	4.4565	4.45205	4.04582	4.52258	4.56061	4.58052	4.92141	4.12846	4.2597	4.17982	4.56346	4.53266	4.39803	4.4598	4.63323	4.55436
G	4.75115	4.82651	4.78996	4.69846	4.55017	5.07133	4.8895	4.70346	4.8439	4.54077	4.48774	4.82387	4.65909	4.83169	4.64296	4.95781	4.30862	4.45015	4.79197	4.79212	4.95837	4.79045	4.44536	4.71337	4.24196	4.41299	4.21748	4.12711	4.96607	4.94778	4.62414	4.93568	4.27968	4.64877	4.29589	4.19092	4.75985	4.86439	4.86482	5.12222	4.30718	4.39455	4.60655	4.72773	4.85553	4.62685	4.7339	4.89921	4.79208
T	4.75115	4.82651	4.78996	4.69846	4.55017	5.07133	4.8895	4.70346	4.8439	4.54077	4.48774	4.82387	4.65909	4.83169	4.64296	4.95781	4.30862	4.45015	4.79197	4.79212	4.95837	4.79045	4.44536	4.71337	4.24196	4.41299	4.21748	4.12711	4.96607	4.94778	4.62414	4.93568	4.27968	4.64877	4.29589	4.19092	4.75985	4.86439	4.86482	5.12222	4.30718	4.39455	4.60655	4.72773	4.85553	4.62685	4.7339	4.89921	4.79208
Y	4.76246	4.78466	4.69016	4.82381	4.54746	4.96228	4.92955	4.54986	4.72446	4.47497	4.39208	4.56452	4.59463	4.60673	4.7721	4.84744	4.40521	4.75551	4.62373	4.62458	4.92666	4.5073	4.7445	4.47957	4.39975	4.24103	4.47198	4.14199	4.99652	4.68967	4.48092	4.75943	4.56052	4.78192	4.33719	4.47555	4.58501	4.99586	4.54373	5.08887	4.64533	4.65847	4.49033	4.87381	4.6906	4.64079	4.62182	4.76341	4.82034
P	4.79195	4.79799	4.69016	4.9525	4.69555	4.81746	4.93507	4.6019	4.70969	4.56011	4.34372	4.36891	4.69165	4.69167	4.71951	4.80086	4.73379	5.18818	4.6032	4.60419	5.05446	4.37264	5.16727	4.41311	4.70935	4.17811	4.85557	4.1878	5.00864	4.65438	4.41538	4.73689	4.99525	5.12325	4.5468	4.99898	4.46741	5.13088	4.32789	5.22712	5.13371	5.05795	4.4926	5.07482	4.69032	4.81608	4.71654	4.60942	4.89031
Q	4.82142	4.78195	4.61102	5.06161	4.68288	4.74058	5.12292	4.58911	4.65521	4.47426	4.02649	4.25339	4.81336	4.90833	4.84135	4.88731	4.73379	5.2708	5.05553	5.05612	5.44499	4.45079	5.2481	4.54768	4.63702	4.14642	4.85386	3.82246	5.01558	4.54706	4.31258	5.10884	5.04877	4.63832	4.43716	4.93903	4.50129	5.13088	4.36134	5.41399	5.13371	5.36172	4.60897	4.69875	4.61471	4.44488	4.65107	4.57488	4.45229
Q	4.72445	4.6289	4.4971	4.75642	4.55422	4.53549	4.69751	4.58911	4.58485	4.46059	3.98507	4.28291	4.74489	4.86341	4.76551	4.93166	4.63126	4.86465	4.93638	4.93773	5.25788	4.53345	4.8496	4.55067	4.49442	4.20702	4.56186	3.67159	4.98476	4.59443	4.40832	4.91366	4.75507	4.58409	4.64063	4.72092	4.60886	4.68386	4.50636	5.3909	4.75506	4.90274	4.57558	4.78983	4.70836	4.5371	4.72601	4.72028	4.55905
P	4.68905	4.61604	4.4971	4.53296	4.41988	4.63854	4.64899	4.49178	4.58485	4.44873	4.31901	4.45307	4.56911	4.42823	4.75277	4.79218	4.29743	4.52473	4.50067	4.50201	4.78497	4.46386	4.51741	4.40968	4.32217	4.27038	4.31753	3.97379	4.92613	4.53209	4.49015	4.46728	4.43326	4.6744	4.72767	4.42421	4.62208	4.68386	4.5581	5.04867	4.45257	4.51553	4.39527	4.92281	4.62883	4.66075	4.66655	4.83033	4.80418
V	4.67311	4.58445	4.4971	4.53296	4.37812	4.67938	4.58777	4.46158	4.59718	4.38942	4.34019	4.57682	4.50556	4.46624	4.66862	4.70735	4.36668	4.45896	4.51874	4.51913	4.80431	4.53141	4.45281	4.48251	4.2494	4.34504	4.24408	4.2744	4.91899	4.5589	4.49675	4.48643	4.34711	4.3972	4.39758	4.31664	4.61994	4.56061	4.65737	4.90681	4.3802	4.43668	4.55802	4.80964	4.64733	4.48572	4.58746	4.72632	4.72953
G	4.67311	4.58445	4.4971	4.53296	4.37812	4.67938	4.58777	4.46158	4.59718	4.38942	4.34019	4.57682	4.50556	4.46624	4.66862	4.70735	4.36668	4.45896	4.51874	4.51913	4.80431	4.53141	4.45281	4.48251	4.2494	4.34504	4.24408	4.2744	4.91899	4.5589	4.49675	4.48643	4.34711	4.3972	4.39758	4.31664	4.61994	4.56061	4.65737	4.90681	4.3802	4.43668	4.55802	4.80964	4.64733	4.48572	4.58746	4.72632	4.72953
N	4.92504	4.81592	4.91227	4.79501	4.79316	5.02421	4.90915	4.83241	4.96114	4.84594	4.99781	4.94875	4.7622	4.63176	4.9345	4.88102	4.688	4.64585	4.5312	4.53151	4.81123	4.78294	4.69175	4.72058	4.66748	4.81579	4.54378	4.97602	5.31289	5.00421	4.91938	4.49295	4.62199	4.82626	4.8214	4.67303	4.96287	4.56061	4.97159	5.0207	4.66721	4.57713	4.82635	5.2896	4.94042	4.91698	4.98507	4.92794	5.30082
Q	4.92504	4.81592	4.91227	4.79501	4.79316	5.02421	4.90915	4.83241	4.96114	4.84594	4.99781	4.94875	4.7622	4.63176	4.9345	4.88102	4.688	4.64585	4.5312	4.53151	4.81123	4.78294	4.69175	4.72058	4.66748	4.81579	4.54378	4.97602	5.31289	5.00421	4.91938	4.49295	4.62199	4.82626	4.8214	4.67303	4.96287	4.56061	4.97159	5.0207	4.66721	4.57713	4.82635	5.2896	4.94042	4.91698	4.98507	4.92794	5.30082
F	4.95218	4.42668	4.91227	4.92293	4.90862	4.3991	4.73899	4.84367	4.77357	4.88469	4.87214	4.68936	4.64448	4.7839	4.79371	4.73917	5.06472	5.06854	4.63951	4.63945	4.81123	4.64245	5.10982	4.64089	4.9685	4.7806	4.92782	5.16168	5.27212	5.05139	4.7888	4.60333	5.00146	4.86411	4.84958	5.11249	4.75943	4.68573	4.68156	4.91465	5.15789	4.96963	4.87423	5.00296	4.80215	4.91698	4.98237	4.68155	5.01397
V	4.97577	4.45719	4.91227	5.03139	4.94502	4.392	4.84692	4.92577	4.77569	4.87121	4.5233	4.58468	4.79005	5.115	4.94772	5.01317	4.99874	5.06854	5.09091	5.09165	5.13233	4.78757	5.10982	4.7824	4.90952	4.69845	4.87836	4.38523	5.32968	5.12935	4.76432	5.06568	4.99472	4.73301	4.88169	5.00587	4.873	4.68573	4.75567	5.25669	5.06663	5.05795	4.89053	4.785	4.8655	4.79229	5.02977	4.83177	4.76408
E	4.94515	4.44481	4.91227	4.90065	4.78907	4.52403	4.8415	4.87006	4.79067	4.78027	4.57366	4.78995	4.691	5.02239	5.00285	5.06181	4.65177	4.64585	5.11361	5.11421	5.00256	4.93502	4.69175	4.85441	4.58676	4.76921	4.49297	4.33727	5.31678	5.16824	4.83504	5.08979	4.56004	4.41768	4.65664	4.48173	5.00128	4.56243	4.99284	5.11765	4.58463	4.65847	4.88806	4.59547	4.86579	4.61786	4.92875	4.99319	4.69591
P	4.66352	4.24536	4.57428	4.53296	4.38621	4.28186	4.35863	4.50888	4.49117	4.41302	4.28478	4.55028	4.32598	4.62913	4.61417	4.79534	4.33294	4.38906	4.64328	4.64436	4.63708	4.59339	4.38424	4.4732	4.24105	4.3359	4.1981	4.08181	4.91579	4.81947	4.52501	4.71238	4.24338	4.44574	4.35225	4.19017	4.62064	4.56243	4.6414	4.82894	4.3027	4.2597	4.49975	4.51293	4.65214	4.56466	4.59948	4.82505	4.60201
G	4.75924	4.38574	4.69016	4.82381	4.51012	4.47548	4.75336	4.50888	4.56009	4.42654	4.32931	4.51892	4.3884	4.67189	4.6876	4.75222	4.42886	4.75551	4.75536	4.75572	4.8021	4.50964	4.7445	4.47026	4.37561	4.27344	4.46682	4.24954	4.94619	4.76978	4.42673	4.89956	4.50547	4.49834	4.16143	4.38376	4.5128	4.99785	4.49203	4.84962	4.64533	4.65847	4.53259	4.42712	4.5596	4.47188	4.52654	4.67642	4.49424
T	4.72488	4.75191	4.69016	4.69846	4.47732	5.08148	4.84809	4.53975	4.74765	4.42807	4.34357	4.65061	4.47917	4.61341	4.61222	4.88605	4.31383	4.53445	4.63819	4.63925	4.8021	4.59085	4.5278	4.50929	4.23674	4.38456	4.26026	4.1948	4.87924	4.70955	4.4761	4.79102	4.31725	4.63357	4.13724	4.20189	4.59135	4.86439	4.6677	5.00745	4.40182	4.48955	4.49259	4.68077	4.66141	4.57912	4.53279	4.78242	4.67183
Y	4.85536	4.99064	5.09356	4.97008	4.81692	5.4161	5.14975	4.81085	5.04999	4.79675	4.93037	4.94446	4.7343	4.66297	4.80407	4.92882	4.58639	4.83602	4.62527	4.6264	4.83631	4.74525	4.82439	4.71213	4.59566	4.67293	4.59111	5.02033	5.00488	4.79739	4.75569	4.8416	4.60237	5.2805	4.26355	4.55607	4.7218	5.32864	4.77614	5.01352	4.75235	4.63167	4.75855	5.18944	4.90881	5.13557	4.84821	5.00758	5.25517
S	4.89201	5.00454	5.09356	5.21509	4.96333	5.29578	5.20349	4.91509	5.04999	4.80955	4.54916	4.75552	4.91643	5.12121	4.81694	5.07228	4.94267	5.19932	5.07304	5.07416	5.31429	4.81922	5.17916	4.86279	4.77881	4.60361	4.85093	4.63854	5.06445	4.86337	4.66903	5.32538	4.93646	5.17848	4.18506	4.86163	4.7083	5.32864	4.72192	5.35337	5.0752	5.02885	4.95376	5.04926	4.99315	4.99932	4.90999	4.89349	4.98703
Y	4.9038	5.03144	5.11417	5.07958	4.96333	5.28783	5.30828	5.01617	5.10177	4.86652	4.61841	4.86923	5.02926	5.21088	4.7419	5.08253	4.82043	5.01586	5.24124	5.24136	5.37953	4.98011	5.00001	5.03347	4.6698	4.75394	4.69957	4.6164	4.99335	4.90751	4.72331	5.3895	4.78133	4.97931	4.32029	4.70813	4.81236	5.32864	4.90839	5.36879	4.86968	5.02885	5.01068	4.85309	4.99919	4.90399	4.9972	4.94651	4.82547
P	5.42028	5.32695	5.26977	5.25879	5.10583	5.46464	5.38411	5.14131	5.24034	4.9525	4.70193	5.04458	5.13821	5.37299	4.83104	5.2967	4.96129	5.17157	5.39409	5.39333	5.40185	5.12034	5.15342	5.12916	4.83087	4.93616	4.84666	4.65774	5.03312	5.14307	4.86049	5.39396	4.94386	5.00557	4.80289	4.81989	4.96139	5.46558	5.14363	5.43524	4.98779	5.22983	4.99345	4.80981	4.96259	4.90778	4.92197	4.99269	4.74941
A	6.21394	5.96398	5.89715	6.04297	5.72728	5.92025	5.95319	5.65328	5.71534	5.42889	5.12599	5.48006	5.78831	6.02984	5.37778	5.74015	5.55984	5.87727	6.07992	6.07757	6.00283	5.59293	5.84553	5.68357	5.46895	5.28365	5.50224	5.07503	5.37931	5.5845	5.30036	5.98934	5.63711	5.41714	5.40113	5.44416	5.37595	6.14108	5.57266	5.82014	5.62477	5.82213	5.48156	5.14219	5.31023	5.23668	5.2469	5.30742	5.07489
W	6.43861	6.0011	5.77457	5.90678	5.60419	5.85082	5.79202	5.59202	5.64711	5.30261	4.96623	5.4782	5.68668	6.04813	5.26412	5.81132	5.43618	5.70448	6.0829	6.07985	5.90144	5.59923	5.67677	5.61876	5.3307	5.26727	5.34057	4.76163	5.31182	5.71039	5.26233	5.86638	5.49293	5.165	5.68921	5.26355	5.40192	5.94239	5.68342	5.80551	5.42229	5.76091	5.29824	4.90747	5.17826	5.02272	5.07493	5.23477	4.81991
W	7.14855	6.57964	6.39791	6.24499	6.10529	6.38029	6.11868	6.04876	6.13507	5.82563	5.81877	6.06375	6.05529	6.18796	5.43703	6.0187	5.79908	6.04259	6.05962	6.05558	5.80451	5.92771	6.00928	5.93182	5.84942	5.82699	5.75621	5.77633	5.42634	6.11191	5.75203	5.7671	5.85249	5.93158	6.52278	5.69423	5.70576	6.54838	6.1021	5.79289	5.7957	5.96209	5.50985	5.39156	5.41254	5.67222	5.37035	5.5236	5.38137
[truncated: 4 more columns]

## Sheet: newIDPsequence
lag*	sequence	ACF(lag*)	recombinant protein name		lag	sequence	ΣACF(lag)	recombinant protein name
10	PAQGQTMYLSPGSSQQVYFAPGSSQQVYWAPGGNQQAYWVPGGNPQSYWVPGGEPQNMYVPNGQPTR	0.828361	L10s-1st		NP	WWWSNGQVPSYGQPAVQNPMGQYGQPAYSQGYPAQANYPGQVSPNVQMGPTRLGQPVSEFSGQYGTP	187.988	NPs-1st
10	YPQGPAQGYMYPQGPGNAYLYPQGEGNAYVWPQSGSNPVVWQQSGSNPVVWQQSGSTPMTFRQGQAP	0.822422	L10s-2nd		NP	YGQPVRTPAQYPLQSGYQPSWVQGPNAPWFPSVQGNATGNAEGWMQSGQMYQGSPVYQGPNVQPGYS	200.562	NPs-2nd
10	ATQANPPYVRAQGNPPPYYVQSGNPPPYWVQSGSNPPYWVQSGGEQGFWVQSGGQQGLYMQASGQTM	0.821269	L10s-3rd		NP	VQNPAYTAQWGNMFQPSGPAVQQSYVQWYSEPGGQWYGSGPPTGRLNPGAQPVSQPYGVSQPYGMQN	202.264	NPs-3rd
10	EATQYMAVPNGSSQYWVAPGGSSQYWVAPGGSSQYWVPPGGNQTRYFPPGGQNQQYLPPGQNMQQPV	0.82039			NP	GMQVSPTNVPQGMPYQGPQVYSGQPLNAQAPRVSPQAYNAPQSYGVEQGPFGNQYGPTYQGSSGWWW	203.909
10	NAPYPVAQGSNTPWPVASGSNQPYFVPGGSNQPYWVPGGSEQQYWVPGGSQQQYLMRGGPTQQYMAQ	0.819915			NP	QVGNPQAYGSPQVTNPAQMNGQPVRQGPEGSPYWAYWGQVNGQMYAPGTQPLYSGQSPYFGSQPSVW	204.966
10	AYQYNGQGPTLWYQNSGGPAFWYQNSGGPAVWYQNSSGPAMYVQQEGGPPVRVQQSPGPQVPMQTSP	0.817433			NP	YQPGVQPNVGQPYGTQANYGLRPSYAGQPVSWANQPTGSWGQFPSGMQYPNGGQWPSYAQEVMPSQV	207.405
10	NVMTGPNPQYYAVSGPNPQYYLAGGPNQQYWVGPGSEQQYWVGPGSSQQRWVAPGSSQTQFMPAQGP	0.812917			NP	QGYPQVGQFPGQAYGMPQGLNYASRPTWGSTPQVNPYGSWGPGQWSANVPQEVQPSVYGNQMPAQSY	208.023
10	WTSQGMPGYYVQRSGGPMYYVQQSGGPAYWVQQEGGPAPWVQQNGSPAPFVQQNGSPTPLYSQNAPN	0.812095			NP	SYTGPYSQVGPQYSVQPGTMPGQYLNSGPGWQFNQAGQPVGPGPAWQMAEQYVSRPAQWSNPVQYGN	208.07
10	SPQPYYAMGQSQPPYWVMGGSQPPYWVVSGGEQPYWVASGGNQPQFYASGGNQPQLRTTGANQPQVN	0.811597			NP	GYPNVGQPYGQMGPYQSAYPQANGWQPVPSQNWGPQVSPFSQGYSMSLQAGYQTWGNPEVTGPRQVA	208.611
10	TPQGPQRVPAQGESPQYLPASGSNQPYFMAGGSNQPYWVMGGSNQPYWVVGGSQQPYWTVGNAQQPY	0.811414			NP	GQPYVSGQYTPGRLSPVNAPYQTGPAQWNGVEAMGQFPQYGSQPVASGYQPQMGYSQPWNGSWQPNV	209.055
10	PNQMFYSGANPNQMWYAGGSNPQYWYAGGESPQYWVPGGSSPQYLVQGPGSQQPVVQTPGTRQPVAQ	0.811281			NP	SVPQMNGYPAQSVPYQPSGWGNVPRLQPGSNQVMPQYQNVYAQEFGGGYSYQAGPTWQGAPQGWTSP	209.388
10	TNMGGQSFVQPANGGQALYRPASGGQSVWYPQSGSPQVWYPQSGEPTVWYPQGNQPAMYYQPGNVQP	0.810119			NP	QPNGFMSQSYVGPQYSVQPPRVGPYVSQNAGPQVYSELAQGWSPAQGWTNGYPQAGYQMPTGQWNPG	209.959
10	PTGQNARYVQPGGNNAQWVYEGGSNPMWVYQSGSSPMWVYQQGSSPPFVYQQGGQPPLAYQTGPQAP	0.809835			NP	QNAAVNQGPVYQGNSLPGQVEGANMYWPQSVPQGWPAQVPSTYGSPRSFQGYPGQWSPGYQMTPGYQ	211.087
10	GPQAQPAWTQQSSGPRVWSQQNGGPAYWTQQNGGPAYFYQSEGGPVYLYPNQGSPVMVYPNQGSPVM	0.8086			NP	TGYSPVQNGWPAQGQVWGPRSPFSVQGQYMAEYVGNQQGWANGPQVQPPSYLSNGYPQTMSPAQYPG	211.342
10	PVYQQGASPFYVYQNGGSPLWYVQNGGSPVWYAQNGGSPPWVQQNGGSPPYMQTEGSQPAMRTQPAQ	0.806912			NP	WQGPSMQYPGNVQYPSAFGQAQPGSYYETWMGPQSVPYNVGQPVNSWGQSLANQVPGRTPAQGYPQG	211.495
10	PYTQGPQAVYYQPQGSSVVWYQPNSGSVVWYQESGGPALWRQNSGGPPMFAQQNGGPPMYTQGNAQP	0.801742			NP	ANVYSQVGPNVMQGYTQMNGPPGQPWQQEPGVWFGQPSGYQAPQGWSPAYSQVPTRGNLYSGPQYAS	211.543
10	VGNQQTPYVSAGNNQQPWVTGGSEQQYWVNGGSPQQYFYAGGPSPQYWVPGSPAPQMYLSPGQAPMR	0.799979			NP	PGYQAVGEQVPSNVQSPYGYSFAQSQGPWQGLQGPNWTGRPYTANMPQGAWNMPQGVYPSQGVYPSQ	212.125
10	GQPTMAQRPSGQPQVMQQPEGSPQVWQQPSGSPTLWYQNGGSPAYWVYNGGSPAFYVYNGGQPAYVN	0.799289			NP	PSAYQGYSANVQPASYSYGFRTGYGPQQWVASPQGNQYPGEMQNWGVQPSLTPGMQPQVPGNWQGPV	212.145
10	GNQVMPQPGNGTQMYPQPGSGQAYWPQPGSGSVYWRPQGEGSVVWYPQGNSQVAFYPQANSQLAYTP	0.798583			NP	WYTGSPQAMFQGNQGPVWYGGEPQANYMVYWVSPVSPQTGPQRAPSSQPSYVGNQPLGGQPQGYANQ	212.361
10	MGSNTQLYAQGGSNTRVWAQGGSNQYVWAPGGESQYYFAPGSQPQPWYVGSPQPQPYMVGNPQPVQP	0.798237			NP	VMPSYQGLPQAWGRSQGFANPQVGPQTAYPGSQTYPGQEMAYWGSQPGVNPQSYYGPQVSNWGQPVN	214.059
10	QTMPQQGGARYQPPQQGGGQWYPPQSSGGPWYVPQNSGGPWYVVNESGPAFYVVQSNSPALYTMQAN	0.795664			NP	QGFSNMVSNSMYPGTRGYPAQGWANSYPGQLSQPVGWQEAYGQTPPVQSWQPGPQVPYGQANVPGQY	214.505
10	GNTPAYFMTSGNSPLYWVASGESPYYWVAGGSQPQWYVPGGSQQPQYVPGGQNQPQRVPGAQNQPMQ	0.795324			NP	SYGQMTSYGQPVQGYPQAARTGNWGQPSVSWQPGYPVEGSLWPNQAGYVNQGPAYQPSFGQNMVPQP	214.519
10	PVRMFGAGNQQLWMVGSGNQQYWVVGSGSQQYWVAPGSSEQYYPAPGSNQQPYPAPGQNQPTYPGPT	0.793867			NP	QSAFSQPNGYWGSPVQSAYGPQYAYSPGQMEGTYPWMGNQGWYPGQSVPNVQPVANPTLQQGPVRQG	215.748
10	GVQPPQAQGRAVQPPQSSGQVYTPPQSSGNVWTYPESGGNVWYYQSPGGNMLWYQGPNAQMAFYQGP	0.792349			NP	RNLQPAQGYPQGWNVQPSGVQEPSGPWQMPQVFQNGPAWYNGVSQPGYYGAPQSVSYPGTAQMYSGT	217.976
10	MGQWAYPQSQAGMWVYPQNSSGVWLYPQNSGGTFYYPPESGGQVYQPPNSGGQVRTPPQNAGQVQAP	0.789047			NP	AYQPGSVFQPQGMYQPATGWWWGVESPVPRNSPVGSQANGQMPPVYQSQGPGYTAQGYNPQLSYGQN	218.733
10	QGPQVWNYPPQGSAMWYYPPSSGAMWYYPESSGGVFYQPQNSGGVLPQQQNGGTAVPQRNQGATPVQ	0.787106			NP	QGMQSYGPQAWPSQVPMQTQGPGYQEGVPYSLRGGWPNTYGNWPAVQSSPQYAFSNVGPQNVYGPAQ	220.677
10	PGTGQYAPQANGGGQYMPPSNGGGRWVPPSEGGQYWVPPNSSQVYWLQPSQSQVYFVQPNQAQMTYA	0.786802			NP	SPARGYVPQQAGYSPWSGQPEGVYQLPNGQGMPQGQAWPYNGPQVFQTMTSVWNSGYSQVPNAQYGP	222.497
10	WGVSNAQVYMFGVSSGQVWYMATGGSQVWYPANGGSQLYRPPQGGNQPYQPPQSGEPQYTPPQNAQP	0.759755			NP	SGQWANSPVNYGAQVMNSAYQMGPYQPGYQGVPPQTQVGYPGERAFSVPGQYQPPSQLGWSNGWTPQ	224.892
10	NAPQQQTQPNGSPEQQQQNGGSPQQRYTNGGSPQMYYVSGGSPMLWYVAGGPPVFWYVAGSPPYVWA	0.759437			NP	YPTNSPYQVPSQYGTPPQWPGSQPMVWGQNRGGAFQQGSGPQYNGMPLWQGAQSAYEVNAYPVQSGV	228.521
10	WPTYFAGSQQPYWLVGGPSEQYWVVGGPSNQRYVMGGPSQQNYVAPGPQNQSQMAPGPQSNQATGPY	0.736959			NP	PYQMGYAPNVPQSVGYPQGQQSFWWPPSVESGPVNRQYGAGPQQTPAGTQSMYGQVPSGLYNQAGNW	229.17
20	GPAVWYQNMPSQTGPQGRSGAPVVWYYQNPSQSGPQGESGAPVLWYYQNPSQTGPQGQANGPVFYQM	0.741521	L20s-1st
20	FSYLQPPGAQQNAGGRPSQVYYWVQPPGSSQNAGGEPSQVYYWVQPPGSAQNMGGNPQTMYTWVQPG	0.739365	L20s-2nd
20	QQAYWMVPPNGTPGSRSAGQQQVYWFVPPNGGPGSESGGQQQYVWYLPPNGTPASQNGAQSQYVYMP	0.73845	L20s-3rd
20	APVYYMQPTSNGRGQPAQGSPLVYWYQPSSNGEGQPGQGSPVVYWFQQPNGTNPQGAQPSGMVYWAQ	0.733095
20	PGQQYWTVVSPSMQGPNAPGNGQQYWYVVSAPQSGPEGPGNGQQWYYLVSTPQASPRGPGNAQMQYF	0.731011
20	QGMYLAYPQPANPGQQNAGQQGVWYVYPSPPGEGNQSSGQQGVWFVYPSPAPQGNSRTGQSTMWVPY	0.729725
20	PWTYVAPGQQSGPNASGQNQYYWVLAPGQQSGPSGSGENQYYWVVMPGPQQSGPAQGNPRQYFVMTP	0.729157
20	WSLYARQGGSPVNGQPQPQPVFWYASQGGSSVNGQPEPQPVYWYASQGGTNMTGQPNPQPVMYYAQG	0.725055
20	GSPTYVWAQQMQQGPAPQNSGGPTWLWVRQSQQAPGPNESGGPVYFYMYSSQQVPGPNNQGGPVYYA	0.721633
20	SYQWVMNTAPPGNPQGASQQQVYWYMSVGPPGEPSGGSQQQVYWYAPVGQPGNPSAGNQQTLRFYGP	0.721435
20	AFYQRPGQNAPSGQGQMGVLYWYPQPQSNGPSSGGQSVVVWYYPQEQPSGANPGGQTMAVYWPTQNP	0.716769
20	SFYAQQGGPAQGNPPQPSWYVLYQSQGGSGTGEPPQPMWYVVYQSNGGQATGNPPQPMWRVVYQSNA	0.714548
20	PGQAGNPQMQPYVYAWVQQNGSGSGEPPQMPYVYFWVQQNGSGGSSPPQVPYTYLWAQRTGNGSAQP	0.708113
20	VSGPPMFYYQPAGQNTRQSVSGGPPVWWYQPGGETNQQSVSGGPPVWYYQPGANQNQAQMSAGPQLY	0.708041
20	RGAGQNQPQQVAWLYYAPTSPGGGSEQPQQMVWFYYVPSSPGGSGNQPQQMVYWTYVPNSPGANGQP	0.707429
20	GPQAGSNQQAYYQMFVSYPPPGSGGSNQQTYWQVWVAYPPPGSGGENSQLRYTMWVQVPPPQGGANQ	0.705078
20	PYVAPQNPTNGASGQQYGYAWVVPPQEPSNGGSGQQYGYLWVMPPQQPSNGAQGSQYGWTFVRMPSQ	0.704902
20	YGSQVYPWVNQPSAQNGPPGTGQAYVYWFESPGQQSGPPGSGQVYVRWLNQPGQQSAPPNGAQMYTM	0.704342
20	PYVGGSQPANQNPQQVYTWPLYAGGGSPSEQNPQQMYVWPFYAGGGSPSQQNPQRMVTWPYVSGAQG	0.704038
20	QPAGGRQVGVWYYQMPQPQPGSSGGNQAVVWFYYQPQPPEGSSGGNSTVLWMYQYPQPNPAQSGANT	0.703172
20	GAPNSGAQQNQVPYQWVYAPNGPGSGSQQTQMPYLWYYVPEGPGSGSQQMQVPNFWYVTPRGPGSAQ	0.701849
20	QPNAQRVYWLPGQAGPGTQNPSSQQYVYWFMGPGGSGPTESPSQQVYYWMGVPNGGAPQNAPSQQVY	0.701317
20	SPRGNGAPQSVYVQSYWVQPPQSGNGGSQMVYTQYVWFQPPEPGSGGNQMAYTQYAWLQPPNPGAQG	0.70117
20	QNPMGGQQAYYYMVVQTGPQPNSPGGSQQYWWLVVQTGPEPNSPGGSSQYWFAVYQAGPRPNSPAGQ	0.700557
20	QMGSGRTPQPYFAWQYPAMQGSGSGSNPQPVWVWQYPVAQGSGEGSNPQPVYLYQYPVAQGQGNPTN	0.699521
20	GMTSNPRGQPPQYWAYQLAGGVSSNPEGQPPQYWYFQVAGGVSNSPQGQPPQYWMYQVASGVTNPGQ	0.698713
20	NVGPGNRSQPVSQQPWVYYAVGGPGSESQPTQPQMYWYFVAGGPGSNQQPAQPQYTWMYLSAGPGQN	0.696513
20	VSSGNQQYYWAQLMPAPTPGGSGSNQQYYWFQVVPAPSPGGEGSNQQYYWTRVVPGPAPQGPGNQQM	0.693604
20	PTGSPQVAMVWYYPQQQGNGPSGSPQAVVLWWYPQQQGNGPSGSEGAYVMFYYPQQQGNPTSGNPAR	0.687846
20	QGNAVAGYSWLYQPQPTPQSNGGAVAGYTWWYQPQPQPESNGGMVGSVRFYYQPQPQPNSPSGMVGQ	0.68594
30	TQAYWLYAQRGVPQGNPSGQPGPQNMGPSTSQVYWFYVQEGVPQGNPSGQPGPQNMGPASSQVWYAY	0.624357	L30s-1st
30	QQAYWLYMPGQSGPPNSVEGQAPGNSVPGQQQVYWFYMPGQSGPPNTAQGRTPGSNVPGQQSVYWYA	0.619758	L30s-2nd
30	QAYWYVTQMGAEPTQGVSPNGQPNGGPPQAQYYWLYVQSGARPSQGVSPNGQPNGGPPQMSQFWYVS	0.616105	L30s-3rd
30	YSPYWLVTGRSQAGPQQGVGSPQANGPQQNPPYYWFVVGEQSMGPQTGMGSQNAPGQNQPSPYYWAV	0.616031
30	SPPYLYWAQGGQAQPGNVQGVSQQMPNTGSEPPYFYWVQGGQAQPGNVQGVSQTMPNSSGRPPYAYW	0.614107
30	ASTFWYMAYGQSPPQSGVQQPGNGPNQPEAGTVYWYLYMGSQPPQGSVQQPGNGPNQPQAGSVYWVR	0.612715
30	GWYYMESQQAGNVPPGTPASGQSVPGQSPVYWFYRQNQQAGNVPPGTPASGQSVPGQGPMYWLYNQQ	0.612253
30	VWYMQGSNSVQPNGTPAQRGPSMQPQPGVYYWFVQGGESVQPNGTPAQQGPSYSPQPGAYYWLAQGN	0.612102
30	STYWYAVQPNQGVPSRGPAQNGQPGMGPSQYTYWYLVQSEPGVSNPGPAQNGQPGMGPQSVQYWAFQ	0.611879
30	QVYWFEPSNGRNAGQPMGQPGSVQATGSPQVYWWYPPQNGQNAGQPMGQPGSVQATGSPQVYLYYPS	0.611279
30	QPVLWYRQSGAQNPGPYGGNQTSPAQGQPSPVVWWYVQEGSMNPGPYGGNQTSPAQGQPSAMYFYVQ	0.610379
30	YNQWFVPAGQMPTSPGNPSQGVSSQAPGEQYQYWYLVAGQPMTSPGNPSQGVGNQAPGRQPQYWYGV	0.609207
30	WEQTYWYVPSGNANAGQPGPSVGQGPVSQPRQQYFWYVPSGNANAGQPGPSVGQGPMTSPQQQYLYM	0.601055
30	VWVQGGTGPYQPSMQPGRQPNPQNASYGVYWFVQGGGSPYQPSMQPAEQPNPQNASYGVYWLTQAGS	0.592177
30	WTYPPNGGQQTQAAQQSQGWGMPVNSPGVYYYFPPEGGSRQQAAQQSQGWGMPVSNPSVVYYLPPNG	0.58904
30	FAYGGSSNQNQPQGVMTPQYPPPYAQGEVWWAVGGSSNQNQPQGVMTPQYPPPYAQGQLYWSVGGRS	0.579889
30	APGGSPNSQLWYAMGQVYWQPQRVPTQNVPGPGGSESSQFYYAMGQVYWQPQAYPTQNVPGPGGNQS	0.552877
30	SNGAPPPLWPAGYWGVMYQQQTARTQVQNSGEGGPPPFYPAGWYGVMYQQQSVQSQVQNSSNGGPPY	0.551996
30	QNGSGASVPYALQPYGQQPMPQQPWYVWGNESGSGGSVPFTVRPYGQQPMPQQPWYVYANQSGNGAT	0.546493
30	TGSGGQNPPLRTYQQAMYFAWVVQYPPQNSSGGGGESPPYQAYQQPMVWAWVVQYPPQNSQGGGSNP	0.545985
30	VGSGNNSPMYWAQQQPTPQPYQVVPYAYLSGGGGESNSPWWAQQQPTPQPYQVVPYAMFQGGGGRSN	0.545161
30	PSNGGQGPAYPVVMYWYQGAQQQTWPQVNPSSEGGGSPAYPVVMYWYQGAQQRTFQPLNQSPNGSGP	0.544871
30	GTGSSQRQPVPPGWYNMYWVQYQAVTPPASGGGSSEQQPVPPGWNYMYFQVYQAQLPPGNAGGSNQQ	0.544162
30	TPRGGSGNNQTPQAGMQVQAWVYPWYVPYQSPEGGSGSNQQPQAGMQLQAFVYPWYVPYQSPPGNSG	0.535622
30	GATGSPSNPNAPWYYYWGQQQPMQTLPQVVGGGGSESNPRAPFYYYWGQQQPMQQVPQVVGAGSSNP	0.533949
30	QNGGGAYSTPQPANQQMPQQVPVWYFYVSPESGGGGYSTPRPANQQMPQQVPVWYLWANPQSGGSGY	0.529344
30	YESGGGVATQMQWGPQQASNPQPYVPWLYQPNSGGGVATQMQWGPQRASNPQPYVPYFYQPNSGGSV	0.528954
30	SSQYQRQFVWVPGANGTGSPGNMPALYPPGSEQYQQQWVWVPGANGTGSPGNMPAVYPPGSQQYQQY	0.516442
30	VPPNNQQQVYWYFYSVGGQSTPGGAQMSLPGPPNEQQQVYWYWYSVGGQSTPGGAQMAAPGPPNQSR	0.516137
30	SYQESSPTFYYVVTMAGAGGGQGPPPPWYQQQQNSSPNLWYVVQVAGAGGGRGPPPPWYQQQQNSNM	0.514556
40	PQGSGGQPSNNGQQGVVVWYWYQPEPMATQPAYAQPTYASPQGSGGQPSNNGQQGVVLWYFYRPSPM	0.485487	L40s-1st
40	QYLWWYVPNPVSGPQETSNGGGQGAQPARVQPMSYQAPTMQYFWYYVPNPVSGPQQSSNGGGQGAQP	0.484878	L40s-2nd
40	QNSGGPPQNGSPGQVVYWLWYQGMPSNAQYAPAQRTPVAQQNSGGPPQEGSPGQVVYWFYYQGMPST	0.482729	L40s-3rd
40	SPQYVYWWVAPNQESPGGPNQGQSVGAMTRPGYTQPGYAQSPQYVYWFLAPNQQSPGGPNQGQSVGM	0.482197
40	PSGVSANPQSQGQPGEQGPAYYWLWQVYGPQMVSPTRMTGPNGVSANPQSQGQPGNQGPAYYWFYQV	0.48208
40	AQGEPPPGMQWLWYVVYQSSQGGNPGQTPRAQVPNAQYASSQGNPPPGMQYFWYVVYQSSQGGNPGT	0.481529
40	SPGSTNPPGGGYGQAQEPQQMWWYVLQVSPYSVQPNAYQASPGSTNPPGGGYGQAQNPQRMFWYVVQ	0.480869
40	MPQGSPGNSGGNQPGQSAVYFWPYYVQQVPTRSLPQATMPQAQGPEGNSGGNQPGQSAVYWWPYYVQ	0.479816
40	MTWWYVQYPPQQGGGGQQSNPPSNGAVATRPLSVEPYSAQMYWFYVQYPPQQGGGGQQSNPPSNGAV	0.47981
40	PQVYWVYFAGPQSGASGNQPQGPYGQNQSLPNMTTPRVSMPQVYWVYWAGPQSGASGNQPQGPYGQE	0.479727
40	TPYLWVFVQAGPQYQQNSPPGSGNSEGAQYPGMTRPAMGYQPYVWVWVQAGPQYQQNSPPGSGNSQG	0.47956
40	VYFWYGVQPSPGGPANEQNQPMSQGAQTAYPQGVYSPGQYVLWWYGVQPSPGGPTNSRNQPMSQGAQ	0.47942
40	GTYYWWVMQQPPNNSQSGQAGVQGGPPGEVYSPTAYRPASVQYYFWLMQQPPNNSQSGQAGVQGGPP	0.478907
40	QAGMNSVGPEGQGGPQNQPQAYFYWYVPTSRLPTSQYPVSQAGMSNVGPSGQGGPQNQPQAYWYWVP	0.478852
40	YTQGNAPSPGVLWYWQQMQNGPGGSPAQEVYSPQVARPSVYQQGNAPSPGVFYYWQQMQNGPGGSPT	0.478661
40	MGVAQYWYWPGGTNQSQGPQSPSVNPQAEVYGPRAYGPQLMGVAQYWYFPGGTNQSQGPQSPSVNPQ	0.478031
40	QTSPAGYVGNPGGPSSPQNQQQVWWYVYPGEMFGTRPMAQQASPAGYVGNPGGPSSPQNQQQVWYYL	0.477461
40	AQNPNQGSGGPPPVWWQYYQATQVGSYGQAPYGQSLPMQSVENPNQGSGGPPPVWFRYYQATQVGSM	0.476911
40	GPNYFWYQGQSGQPPSNQAQPAVVTGMSYPGVRQPGLYESGPNYWWYQGQSGQPPSNQAQPAVVTGM	0.476243
40	NWVAPGPQGSNPVQYWYVQQQSGGPNAPGYEMTAPQYGTMRFLSPGPQGSNPVQYWYVQQQSGGPSA	0.475765
40	GQPMYAYWVYLYQQGQNGSGPSPEGSAQPRVAQPNVQAPTMQGPYVYWTWVFQQGQNGSGPSPNGSP	0.475065
40	QVPYYWPPNGQNSQSGSQGQYAFVAGPAQVRPGTMEYGPMQVPYYWPPNGQNSQSGQSGQWTLVAGP	0.475048
40	PYLWQYQNMQPVAQSNPPQSGGYGGSVAQPGVRTPGWETAPYFWQYQNMQPVAQSNPPQSGGYGGSV	0.474755
40	YVWFQQGAGNGVGNGSPPPSQQQYPYTRPAMTQPVMSEAYVWWLQQGAGNGVGNGSPPPSQQQYPYS	0.474095
40	ASSGPPGYQQVQTEGGNSGYPQFWLYMPAQRVPAQNVPMQSASGPPGYQQVQTNGGNSGYPQWWVYP	0.474012
40	VPPYSPQQPMNNSGGQGGSQAYWYLVQATPYSQGFRPQGVYPPVEPQQPMNNSGGQGGSQAYWWVAT	0.473883
40	FSGGEPGGNSSQPGQQQVWYWAPYVMNTPVSRPQVAPQTYAPGGQPGGNSSQPGQQQLYYWAPYVMN	0.472995
40	NVYWVAGGQGQPPSNGSSQQQWAPYPVQPMARTPYGMEGFNVYWVAGGQGQPPSNGSSQQQYLPYPT	0.472878
40	LSVAGNGGGGSYNTPWYPWYQQQSPPQQPVARSMQVPEMQVAVAGNGGGGSYNTPFYPWYQQQSPPQ	0.472388
40	WSGGAGGVQSQQNQPPNVSPMPYYWTYQLGTPRANVPQAGWSGGAGGVQSQQEQPPNVSPMPYYFQY	0.469125
50	SSGGGNEGQPPYVWYFQVQPATMQPTAYQSPVMQSPAYQGRPVQANPWQGSSGGGNNGQPPYVWYLQ	0.46833	L50s-1st
50	SYFWYVPGSQGGNSEPQAQVPNAQYPGVQMPNVQAPGYQTPGLQQPMGRTAYWWYVPGSQGGNSSPQ	0.464444	L50s-2nd
50	GPSPSSGQVYWWLQNGQTGYPQMGRPAVNQPAYGQNVPAQNVPMQGPYAQGPSPSSGQVYWFYQTGE	0.463569	L50s-3rd
50	PQNSSGSGGPAMQWWYVYQGPVQYGPTQFGPQRVNPQAVNPQAYGPQVTNPQESSGSGGPAMQWYYL	0.463537
50	TGSGSGQAYWYLVPQPQPNVMQPNAVQPNGYQAPSYQMGPQRVGPQNWGSTGSGSGQAYWYFVPQPE	0.462792
50	GPESGGSQVYWWYYGNPQGVRPQGLNQPAMQQAPATQMPTSQVPNAQVPQGPSSGGSQVYFWYYGNP	0.462412
50	PVWWYQQNSGVGSEGPSGQYPAGQYPTAQMPNVQAPRVQAPQYGMPTQGLPYWFYQQNSGVGNSSPG	0.46235
50	PVYWYFTPSQGGSNGEGQAYPGQVRPGQVPQAPVNQMPANQVPQASYQGMPYWLYWTPSQGGSNGSQ	0.462246
50	ASPGGGSNEQPWVWVYQMQGPYAQGPYTQGPYMSQTPFSQGPVRQAPVNQAPSGGGSNNQPYLWVYQ	0.462173
50	GQNSGSPPPGGQVWWYYLQGSYAQAQMPNVQAPQVNGYQTPSVRQPAMTQNGESGSPPPGGQVWFYY	0.462033
50	WPYWVLSQPGGSGSNEGQTYPAQGYPAQNVQPSMVQPNAYQPAQVRPGQYYPWFVMTQPGGSGSQNG	0.461879
50	SQGVFWYYQNGPNPGSQGAYPQTAMPQSVMPSQVPANQVPTGRYAQGLPQSSGVWWYYQNGPEPGGQ	0.46184
50	QQSNPSSGGGGMYWWLVYPEGTYPQAPTRQAPVQNAPVQQPPVNQAPYGQQSQNPSSGGGGMYWFYV	0.461634
50	SFYWVAGVGGNSEPPQQPQVNMPQTGYPQTGYPQASYPQMGRAQYGPSQYSLWWVAGVGGNSNPPQQ	0.460447
50	GPSNSNSGQQLYYWVPAMPQYGAQPYGTQPVNQPGFTRPGVQMPGQAYQGPSGESNSGQQVWYWVPA	0.460204
50	GPSSGGPQVYWWLVSQNQPATMQPANYGQPRVGQPNMTQPANYQGAPYQGGPSSGGPQVYWYFVSQE	0.460176
50	SPQYVLWWYGPGGSSEGNQVPAQQAPAQMNPAQVQPGRVQPGTYQPGMTQPSQYVFYWYGPGGSSNN	0.459441
50	WVYYWQQPSPNPSGGGGSQFTGQPMVNQPAVNQPTVGRQMAANQYAPSQVYLWYYQQPSPEPGGGSG	0.458823
50	YVWFQQSGGGQPGNPNQAPVQSYSPVSYSPVQRAPMTQAPYGQMPYGEAVYWWLQQSGGGQPGNPNT	0.458809
50	TMPYWFYANGGGSSESPQQLGPQVNMQGYPQQAVPQRGVPQNVAPQTYGPQVPYWWYANGGGSSSQP	0.458773
50	VPSESNGGGQVYWWYSPTQMAPQQLGPQRVGPQMQAPNVQAPQTYGPQAYGPSNSNGGGQVYWFYSP	0.458571
50	SVVFWYPYGSEGPSQGQQGYAPQNGLPQRGVPQNAMPQSAYPQGTMPQNATVVWWYPYGSNGPSQGQ	0.45657
50	VSQEGNGGSPSPVYWWVYPGQRVPAQQAPMQTGPYQGNPFQGQAYQSPMTAQQNGNGSGPSPVYWYL	0.456096
50	LQPPSNSGGSQGVYWQWYSGTPYQANPVQGYPARGYQAPNVQAPTMQGMPVQPPENSGGSQGVFWQY	0.453931
50	MESGSGGVVLWWYQSPNQPAAQQPVNQPGYAQPNAMQPQGYTPQGYTPRGPQSSGGGVVFYWYQSPN	0.453571
50	QSGGGPPNNPWWYVQYSVGQPRVGQPYAQTPMAQAQMTEVQGYSAQPLGSQSGGGPPNNPFWYYQVS	0.453347
50	YSNPQYWFYVAGGPSGSNQMATPQANVPQGQLPSQGVPQRGVPQQMGPTQYSNPQYWWYVAGGPSGE	0.4523
50	YQQWWFVASPGNSGGSNQPVPQNPVQGMPTQGYPMQTPAYQGPAYQGPVRQQYWYLVASPGNSGGSE	0.451966
50	WGNGNAVFYWPSQQGSPPSVQAPQTYGPQQVAPQSYGMETVPGQRVPGQMYGNGNALYYWPSQQGSP	0.442769
50	GWWPVAGGSESGNNYQYQYGPAQVQPPTVQPPTVQPQGLQPMQAQPYSGMRFWPVAGGSSSGNNYQY	0.430294

## Sheet: indexvalues
	Ala	Arg	Asn	Asp	Cys	Gln	Glu	Gly	His	Ile	Leu	Lys	Met	Phe	Pro	Ser	Thr	Trp	Tyr	Val
Partition coefficient (Garel et al., 1973)	4.61771	4.47568	4.59403	4.56247	4.61771	4.67294	4.65716	4.53091	4.56247	5.04379	5.18582	4.46779	4.98067	6.1169	4.7045	4.49146	4.56247	8.89435	5.39097	4.8702
Dependence of partition coefficient on ionic strength (Zaslavsky et al., 1982)	4.75582	5.19597	4.3995	3.33753	5.81778	4.55321	2.94628	4.49033	5.81778	5.21693	5.10515	5.38461	5.07022	5.82477	4.55321	4.3995	4.63006	7.73911	5.81778	4.94446
Transfer energy, organic solvent/water (Nozaki-Tanford, 1971)	4.71719	4.24584	4.24584	4.24584	4.24584	4.24584	4.24584	4.24584	4.71719	5.9427	5.9427	4.24584	5.47135	6.60259	4.24584	4.24584	4.62292	7.45102	6.41405	5.65989
van der Waals parameter epsilon (Levitt, 1976)	3.92932	5.2193	4.48216	4.48216	4.48216	4.48216	4.48216	3.92932	4.48216	5.14558	5.14558	5.2193	5.14558	6.61985	4.99816	3.92932	4.48216	7.87297	6.61985	4.85073
The stability scale from the knowledge-based atom-atom potential (Zhou-Zhou, 2004)	4.3934	4.74059	4.17722	4.11172	5.51358	4.3803	4.20343	3.73177	4.60957	5.91318	6.05074	4.35409	5.34326	6.81718	4.33444	4.05276	4.3934	7.19713	6.24727	5.43497
Free energies of transfer of AcWl-X-LL peptides from bilayer interface to water (Wimley-White, 1996)	4.8531	4.64586	4.54834	3.56089	5.35292	4.35328	2.59782	5.04815	4.8531	5.38949	5.74302	4.47519	5.34073	6.43789	4.51176	4.90186	4.88967	7.31562	6.20627	4.97501
Principal component III (aromaticity) (Sneath, 1966)	4.50318	5.32722	4.38982	3.74018	4.18054	4.69066	3.91022	4.6645	6.37798	4.98714	4.9479	5.19642	4.80402	6.89246	4.91302	4.3157	4.0759	7.13226	6.64394	4.30698
Buriability (Zhou-Zhou, 2004)	4.96051	4.20174	4.06237	4.15528	6.38516	4.20174	4.01591	3.96946	4.63532	6.029	6.10642	3.83009	5.31667	6.58646	4.41853	4.15528	4.48047	6.67938	5.90511	5.90511
Transfer free energy from oct to wat (Radzicka-Wolfenden, 1988)	4.91206	3.11426	4.39422	4.40399	4.40399	4.33559	3.63211	4.40399	5.3322	6.3972	6.12363	4.48215	5.69372	6.44606	4.40399	4.44307	4.6678	6.85643	5.99661	5.55693
Interactivity scale obtained by maximizing the mean of correlation coefficient over single-domain globular proteins (Bastolla et al., 2005)	4.66414	4.48199	4.05444	3.96609	6.20695	4.33584	4.10624	3.94591	4.74376	6.3422	6.34984	4.23822	5.14678	6.55816	3.99881	4.11333	4.39746	6.51072	5.96482	5.87429
Linker index (Bae et al., 2005)	4.86517	4.48629	4.47649	4.27562	7.13435	4.3683	4.06495	4.61694	5.46819	5.92341	5.82747	3.92614	4.87782	6.25125	3.08755	4.13232	4.5112	6.36353	5.81808	5.52494
Hydrophobicity scale from native protein structures (Casari-Sippl, 1992)	5.19789	4.3291	4.52216	3.65337	6.83894	3.94297	3.7499	4.90829	5.39096	6.35628	5.48749	3.46031	5.48749	5.97015	4.0395	4.3291	4.6187	6.54935	5.48749	5.68055
Normalized hydrophobicity scales for beta-proteins (Cid et al., 1992)	4.64177	4.63201	4.03658	4.02682	5.4617	4.32942	3.44116	3.89993	5.13958	6.07664	5.93023	4.63201	5.95951	6.2133	4.7101	3.81208	4.14396	6.91609	6.2133	5.78381
Side-chain contribution to protein stability (kJ/mol) (Takano-Yutani, 2001)	4.91477	4.56258	4.04135	4.22449	3.95682	3.8723	4.15405	3.5342	5.21061	5.95724	5.92907	5.01338	5.21061	6.77431	5.64732	3.90047	4.50623	6.94336	5.95724	5.68958
Hydration free energy (Robson-Osguthorpe, 1979)	3.88839	4.71416	4.07896	3.76135	5.85752	4.46008	4.07896	4.71416	5.22232	7.06441	5.794	3.95192	5.66696	6.30217	4.77768	3.76135	4.206	6.42921	5.85752	5.41288
Hydrophobic parameter pi (Fauchere-Pliska, 1983)	4.83301	3.55143	3.94949	3.78444	6.0272	4.31843	3.91066	4.53203	4.65825	6.27964	6.18255	3.57085	5.72623	6.26993	5.23107	4.49319	4.78446	6.71654	5.46409	5.71652
The relative stability scale extracted from mutation experiments (Zhou-Zhou, 2004)	3.95109	5.07706	4.78159	4.38231	4.29447	4.41426	4.53404	3.08066	4.96526	6.18706	6.29087	4.51807	5.64404	6.3867	4.47814	3.97505	4.47814	7.02555	6.08325	5.45238
Total weighted degree of the graph (obtained by adding all the weights of all the vertices) (Karkbara-Knisley, 2016)	3.70577	5.52863	4.79948	4.79948	4.07034	5.16406	5.16406	3.34119	5.8932	4.79948	4.79948	5.16406	4.79948	5.8932	4.79948	4.07034	4.43491	7.71607	6.62235	4.43491
Hydrophobicity (Jones, 1975)	4.53315	4.51609	3.86804	4.35408	5.0874	3.7913	4.36261	3.87657	4.53315	6.4773	5.64166	5.18973	5.21531	6.23855	6.15328	3.85099	3.85099	7.00597	6.06801	5.38585
Hydrophobicity index (Argos et al., 1982)	4.53084	4.51873	3.86493	4.34923	5.08778	3.79229	4.36133	3.87704	4.53084	6.48013	5.64472	5.18464	5.22096	6.23798	6.15323	3.85282	3.85282	7.00075	6.06848	5.39046
Hydrophobicity factor (Goldsack-Chalifoux, 1973)	4.54375	4.54375	4.48997	3.87148	4.76784	4.40033	3.87148	3.87148	3.87148	6.51575	6.02275	5.21602	5.03675	6.24684	6.20202	3.87148	4.27484	6.56057	6.42611	5.3953
Normalized hydrophobicity scales for alpha/beta-proteins (Cid et al., 1992)	5.08976	4.24097	4.04585	3.89951	6.13366	3.75317	3.76292	4.3678	4.68	6.93367	5.86049	4.31902	5.50927	6.18244	4.71902	4.11414	4.31902	6.39708	5.56781	6.10439
Number of edges (size of the graph) (Karkbara-Knisley, 2016)	3.71359	5.8576	4.7856	4.7856	4.07093	5.14293	5.14293	3.35626	5.50027	4.7856	4.7856	5.14293	4.7856	6.21494	4.7856	4.07093	4.42826	7.64428	6.57227	4.42826
Normalized average hydrophobicity scales (Cid et al., 1992)	4.88298	4.45211	4.10937	3.84497	5.61742	3.78621	3.74704	4.07999	5.118	6.63585	5.97975	4.4619	5.84265	6.18539	4.77526	3.91352	4.10937	6.53792	5.95037	5.96995
Mean area buried on transfer (Rose et al., 1985)	3.88421	5.68876	4.28284	4.15155	4.97506	4.66236	4.53585	3.3185	5.53599	5.58851	5.73411	4.57405	5.94417	6.4502	4.03459	3.86034	4.35922	7.17823	6.05874	5.18272
Propensity to be buried inside (Wertz-Scheraga, 1978)	4.74591	4.59496	4.24275	3.99117	6.30569	3.89054	4.04149	4.19243	5.65159	6.10443	6.0038	3.68928	5.95348	6.50695	3.89054	4.59496	4.04149	6.45664	5.34969	5.75222
Refractivity (McMeekin et al., 1964), Cited by Jones (1975)	3.64645	5.74212	4.48585	4.36566	6.59748	4.8877	4.85954	3.23896	5.28675	5.02854	5.00225	5.23792	5.27079	5.99939	4.2652	3.83517	4.27271	7.2322	6.19938	4.54594
Propensity of amino acids within pi-helices (Fodje-Al-Karadaghi, 2002)	4.11045	4.73251	6.0264	4.53345	5.27993	4.1851	4.7574	3.96115	5.82734	5.57852	5.95176	4.63298	4.63298	5.70293	2.66726	4.45881	4.20998	6.84753	6.54894	5.35458
Hydrophobicity coefficient in RP-HPLC, C18 with 0.1%TFA/MeCN/H2O (Wilce et al. 1995)	4.61049	4.08963	4.71925	4.46168	4.85662	4.75359	4.51891	4.69635	3.29402	6.56804	6.57949	3.64889	4.69635	7.32358	4.98254	4.22127	4.9482	5.88691	5.65795	5.48624
Hydrophobicity coefficient in RP-HPLC, C8 with 0.1%TFA/MeCN/H2O (Wilce et al. 1995)	5.47528	5.06926	4.31395	3.84525	4.91104	4.18857	4.55876	4.34978	4.47218	6.00071	6.65451	3.86316	3.76166	7.42176	4.65728	4.27813	5.23346	6.45747	5.10807	5.37974
14 A contact number (Nishikawa-Ooi, 1986)	4.80292	4.6075	4.13407	3.72946	6.14613	4.1038	3.86158	4.41758	5.21579	6.39936	6.24247	3.71294	5.82959	6.31403	4.02948	4.08178	4.53318	6.29476	5.45526	6.08833
Transfer free energy (Simon, 1976), Cited by Charton-Charton (1982)	4.4921	4.4921	3.82631	4.32116	4.46511	3.74533	4.33015	3.83531	4.825	6.50749	6.07562	5.18489	5.00495	6.21958	6.17459	3.87129	4.23118	6.53448	6.50749	5.35584
Polarizability parameter (Charton-Charton, 1982)	3.67045	6.18097	4.57219	4.27502	4.5107	5.04355	4.74639	3.19909	5.5559	5.10503	5.10503	5.44318	5.46368	6.17072	4.54145	3.8344	4.30576	7.39012	6.2527	4.63367
Conformational preference for antiparallel beta-strands (Lifson-Sander, 1979)	4.60815	4.90765	3.9093	3.53491	5.45675	5.30699	3.9093	3.75954	5.15724	6.20551	5.50667	4.2088	5.08236	5.43179	3.41012	4.53327	5.6065	6.72965	6.55494	6.18056
Relative preference value at N4 (Richardson-Richardson, 1988)	5	5.49003	3.65243	4.01995	5	5.24501	4.26496	4.14245	5.49003	5	6.8376	4.63248	5.73504	5.98005	3.77493	4.14245	4.26496	7.45013	4.38747	5.49003
Side chain volume (Krigbaum-Komoriya, 1979)	3.76129	5.89249	4.61927	4.10503	4.23153	5.22426	4.71002	3.00506	5.17751	5.57625	5.57625	5.75499	5.59275	6.18123	4.15728	3.81079	4.41578	7.00621	6.23073	4.97126
Information value for accessibility; average fraction 35% (Biou et al., 1988)	4.92399	4.11197	4.0742	4.03644	6.35919	4.08365	3.77206	4.65017	5.24502	6.19867	6.14202	3.44158	5.94374	6.55747	4.58408	4.11197	4.41412	6.14202	5.27335	5.93429
Amphiphilicity index (Mitaku et al., 2002)	4.4406	5.68203	4.4406	4.4406	4.4406	5.07398	5.08411	4.4406	5.17532	4.4406	4.4406	6.30021	4.4406	4.4406	4.4406	4.4406	4.4406	7.95207	7.00453	4.4406
Information value for accessibility; average fraction 23% (Biou et al., 1988)	5.36272	4.28371	4.24517	4.06213	5.80589	3.81164	3.59969	4.86175	5.39162	5.90223	5.9793	3.12762	6.10454	6.36466	4.592	4.36078	4.41859	6.50917	5.15077	6.06601
RF rank (Zimmerman et al., 1968)	4.97336	4.03216	4.17422	3.7125	3.7125	4.81353	3.78353	4.20974	4.67147	6.25198	6.34078	3.83681	5.86129	6.55388	5.84353	4.4406	4.90233	6.25198	5.87905	5.75474
Number of vertices (order of the graph) (Karkbara-Knisley, 2016)	3.61119	6.09861	4.8549	4.8549	4.02576	5.26947	5.26947	3.19662	5.68404	4.8549	4.8549	5.26947	4.8549	6.09861	4.44033	4.02576	4.44033	7.34232	6.51318	4.44033
Radius (minimum eccentricity) (Karkbara-Knisley, 2016)	3.8826	6.07358	4.75899	4.75899	3.8826	5.19719	5.19719	3.4444	6.07358	4.75899	4.75899	5.63538	4.75899	6.07358	5.19719	4.3208	3.8826	7.38817	6.07358	3.8826
Normalized hydrophobicity scales for alpha-proteins (Cid et al., 1992)	4.38924	4.59397	4.63296	3.34613	5.59808	3.86281	4.04804	3.85306	5.87105	5.56884	6.08552	4.47698	6.16351	6.27075	4.71095	3.87256	4.14552	6.17326	6.2805	6.05627
Normalized frequency of beta-sheet (Chou-Fasman, 1978b)	4.46102	4.73254	4.62393	3.67358	5.43852	5.19414	3.21199	4.24379	4.56963	6.55178	5.7372	4.21664	5.05838	5.95442	3.70074	4.24379	5.43852	5.92727	6.1988	6.82331
Interactivity scale obtained by maximizing the mean of correlation coefficient over pairs of sequences sharing the TIM barrel fold (Bastolla et al., 2005)	4.94825	3.94626	4.24692	4.03944	6.01175	4.16305	3.61329	4.1643	4.83954	6.64289	6.44908	3.91209	5.35204	6.15649	4.53453	4.03509	4.91844	5.66077	5.8726	6.49318
Conformational preference for all beta-strands (Lifson-Sander, 1979)	4.72997	4.75387	3.96528	3.67852	5.30349	4.80166	3.98917	3.98917	4.75387	6.85677	5.63804	4.20424	5.37518	5.51856	3.48735	4.491	5.2079	6.21156	6.18766	6.85677
Interactivity scale obtained from the contact matrix (Bastolla et al., 2005)	5.01537	4.46977	4.08465	3.60161	5.76549	4.4491	4.00904	4.01992	4.57095	6.54172	6.58469	4.21738	5.22262	6.4895	4.28265	4.03678	4.59271	5.55715	5.99504	6.49385
Average number of surrounding residues (Ponnuswamy et al., 1980)	4.88263	4.50916	3.80491	3.70888	6.81398	4.2424	3.86893	5	4.61586	6.44051	6.29112	3.63418	5.24542	5.49084	4.45581	4.32776	4.62653	5.87498	5.60822	6.55788
Normalized frequency of beta-sheet from CF (Palau et al., 1981)	4.696	4.27572	4.47185	4.27572	5.31241	4.83609	3.40714	4.49987	4.58392	6.62928	5.64863	4.27572	4.80807	6.12495	3.46318	4.13563	5.53656	5.7607	6.23702	7.02154
Hydrophobicity scales (Ponnuswamy, 1993)	5.20415	4.71718	4.20774	3.74325	6.14063	4.25269	3.9755	4.56735	4.73217	6.91977	6.05822	3.67582	5.63118	5.83346	3.71328	4.17778	4.50741	5.88591	5.59373	6.46277
